# Supplementary material for: Electrostatic and steric effects underlie acetylation-induced changes in ubiquitin structure and function
Source: Nat Commun. 2022 Sep 16;13:5435. doi: 10.1038/s41467-022-33087-1 (PMC9481602; doi:10.1038/s41467-022-33087-1)
Supplement: Supplementary file 4 — Source data [file 41467_2022_33087_MOESM4_ESM.xlsx]

## Sheet: 1_Fig.1_b-e_
SDS-PAGE analysis of ubiquitylation assays with acetylated Ub variants and HDM2 or E6AP as E3-Ligase (related to Fig. 1)
	HDM2 autoubiquitylation with non-modified Ub and acetylatd Ub (Ub xAcK) 0min and 30min timepoints (Fig. 1b)
															HDM2 autoubiquitylation with non-modified Ub and acetylatd Ub (Ub xAcK) 0min and 60min timepoints (Fig. 1c)
	HDM2 autoubiquitylation with non-modified Ub and Ub K48 variants (Ub 48X) 0min, 30 min and 60 min timepoints (Fig. 1d)													HDM2 autoubiquitylation with non-modified Ub and Ub K11 variants (Ub 11X) 0min, 60 min and 150 min timepoints (Fig. 1e)

## Sheet: 2_Fig.2a-g_Sup Figs.3,4b,6b-i
1H and 15N chemical shifts of cross peaks in the 1H-15N HSQC NMR spectra of acetylated Ub variants (related to Fig. 2, Fig. 3, Sup. Fig. 3 and Sup Fig. 4)
Ub 6AcK												Ub 11AcK												Ub 27AcK												Ub 29AcK												Ub 33AcK
residue number	residue type	1H chemical shift	15N chemical shift									residue number	residue type	1H chemical shift	15N chemical shift									residue number	residue type	1H chemical shift	15N chemical shift									residue number	residue type	1H chemical shift	15N chemical shift									residue number	residue type
1	MET	--	--									1	MET	--	--									1	MET	--	--									1	MET	--	--									1	MET
2	GLN	8.86925	122.921									2	GLN	8.89466	123.135									2	GLN	8.85654	123.135									2	GLN	8.84383	123.492									2	GLN
3	ILE	8.23371	115.222									3	ILE	8.23372	115.222									3	ILE	8.25913	115.223									3	ILE	8.30995	115.935									3	ILE
4	PHE	8.55148	118.787									4	PHE	8.50064	118.573									4	PHE	8.55148	118.573									4	PHE	8.51333	118.787									4	PHE
5	VAL	9.17431	121.211									5	VAL	9.23787	121.638									5	VAL	9.21243	121.139									5	VAL	9.21245	121.353									5	VAL
6	AcK	--	--									6	LYS	8.88196	127.698									6	LYS	8.86925	127.983									6	LYS	8.88196	127.983									6	LYS
7	THR	8.70401	116.363									7	THR	8.61504	114.723									7	THR	8.71673	115.579									7	THR	8.67858	115.579									7	THR
8	LEU	8.94552	120.711									8	LEU	9.08533	121.139									8	LEU	9.07262	121.139									8	LEU	9.04719	121.21									8	LEU
9	THR	7.54733	105.955									9	THR	7.56004	105.883									9	THR	7.54733	105.812									9	THR	7.56004	105.955									9	THR
10	GLY	7.80154	109.519									10	GLY	7.69985	109.02									10	GLY	7.7634	109.305									10	GLY	7.7507	109.376									10	GLY
11	LYS	7.1787	121.709									11	AcK	--	--									11	LYS	7.17872	121.71									11	LYS	7.19142	121.923									11	LYS
12	THR	8.53877	120.355									12	THR	8.50064	119.927									12	THR	8.57689	120.569									12	THR	8.56419	120.569									12	THR
13	ILE	9.42853	126.914									13	ILE	9.53021	128.125									13	ILE	9.49207	127.413									13	ILE	9.46667	127.698									13	ILE
14	THR	8.64046	121.211									14	THR	8.71672	122.351									14	THR	8.64046	121.211									14	THR	8.64045	121.496									14	THR
15	LEU	8.67859	125.203									15	LEU	8.62774	125.274									15	LEU	8.67858	125.274									15	LEU	8.67859	125.06									15	LEU
16	GLU	8.04305	122.565									16	GLU	8.04305	122.565									16	GLU	8.05575	122.494									16	GLU	7.92865	122.28									16	GLU
17	VAL	8.85655	117.575									17	VAL	8.88196	117.646									17	VAL	8.86926	117.646									17	VAL	8.72942	117.29									17	VAL
18	GLU	8.5769	119.357									18	GLU	8.58961	119.357									18	GLU	8.5769	119.357									18	GLU	8.92009	119.999									18	GLU
19	PRO	--	--									19	PRO	--	--									19	PRO	--	--									19	PRO	--	--									19	PRO
20	SER	6.94991	103.459									20	SER	6.94992	103.46									20	SER	6.94992	103.531									20	SER	6.96263	103.602									20	SER
21	ASP	7.97949	123.991									21	ASP	7.9795	123.991									21	ASP	7.95402	123.848									21	ASP	7.96677	123.848									21	ASP
22	THR	7.80154	109.091									22	THR	7.81425	109.091									22	THR	7.85238	108.949									22	THR	7.77612	108.378									22	THR
23	ILE	8.43708	121.282									23	ILE	8.43708	121.353									23	ILE	8.4498	120.854									23	ILE	8.37353	120.997									23	ILE
24	GLU	--	--									24	GLU	--	--									24	GLU	9.41581	120.569									24	GLU	--	--									24	GLU
25	ASN	7.85239	121.567									25	ASN	7.85238	121.424									25	ASN	7.82697	120.64									25	ASN	7.83967	121.424									25	ASN
26	VAL	8.03034	122.28									26	VAL	8.04305	122.28									26	VAL	7.99221	121.852									26	VAL	8.04304	123.135									26	VAL
27	LYS	8.47522	119									27	LYS	8.43709	118.929									27	AcK	--	--									27	LYS	8.43709	118.787									27	LYS
28	ALA	7.89052	123.492									28	ALA	7.89051	123.349									28	ALA	7.91595	123.278									28	ALA	7.89052	123.349									28	ALA
29	LYS	7.77612	120.284									29	LYS	7.83967	120.355									29	LYS	7.7507	120.284									29	AcK	--	--									29	LYS
30	ILE	8.20829	121.424									30	ILE	8.18287	121.567									30	ILE	8.2337	121.567									30	ILE	8.18286	120.783									30	ILE
31	GLN	8.47522	123.634									31	GLN	8.41165	123.492									31	GLN	8.4625	123.421									31	GLN	8.43708	123.278									31	GLN
32	ASP	7.94135	119.785									32	ASP	8.06845	120.07									32	ASP	7.8651	119.5									32	ASP	7.8524	120.141									32	ASP
33	LYS	7.34394	115.579									33	LYS	7.4202	115.721									33	LYS	7.38208	115.579									33	LYS	7.56004	115.65									33	AcK
34	GLU	8.65317	114.438									34	GLU	8.53877	113.725									34	GLU	8.6786	114.581									34	GLU	8.67859	114.438									34	GLU
35	GLY	8.42437	108.949									35	GLY	8.41166	109.091									35	GLY	8.38624	108.806									35	GLY	8.34811	109.02									35	GLY
36	ILE	6.07286	120.426									36	ILE	6.08558	120.64									36	ILE	6.13642	120.426									36	ILE	6.0983	120.284									36	ILE
37	PRO	--	--									37	PRO	--	--									37	PRO	--	--									37	PRO	--	--									37	PRO
38	PRO	--	--									38	PRO	--	--									38	PRO	--	--									38	PRO	--	--									38	PRO
39	ASP	8.44979	113.654									39	ASP	8.46251	113.725									39	ASP	8.2337	112.513									39	ASP	8.4498	113.654									39	ASP
40	GLN	7.73799	116.933									40	GLN	7.71258	117.004									40	GLN	7.77612	116.577									40	GLN	7.76341	117.004									40	GLN
41	GLN	7.4075	118.145									41	GLN	7.39479	117.931									41	GLN	7.43292	119.286									41	GLN	7.39482	118.288									41	GLN
42	ARG	8.42437	123.207									42	ARG	8.41167	123.135									42	ARG	8.20829	120.569									42	ARG	8.43707	123.278									42	ARG
43	LEU	8.72944	124.49									43	LEU	8.72942	124.419									43	LEU	8.90739	124.347									43	LEU	8.75485	124.704									43	LEU
44	ILE	9.04721	122.494									44	ILE	9.08534	122.636									44	ILE	8.97094	121.282									44	ILE	9.0599	122.422									44	ILE
45	PHE	8.76752	124.918									45	PHE	8.75487	124.989									45	PHE	8.6913	124.632									45	PHE	8.79298	125.06									45	PHE
46	ALA	8.94552	133.187									46	ALA	8.9201	133.045									46	ALA	9.12347	133.544									46	ALA	8.94551	133.116									46	ALA
47	GLY	8.01763	102.461									47	GLY	8.04305	102.533									47	GLY	8.01762	102.604									47	GLY	8.01762	102.462									47	GLY
48	LYS	7.89051	122.137									48	LYS	7.89052	122.137									48	LYS	7.90322	122.28									48	LYS	7.91594	122.209									48	LYS
49	GLN	8.5769	123.278									49	GLN	8.57691	123.278									49	GLN	8.48792	123.064									49	GLN	8.5769	123.207									49	GLN
50	LEU	8.48793	125.773									50	LEU	8.51335	125.844									50	LEU	8.42435	125.345									50	LEU	8.48792	125.702									50	LEU
51	GLU	8.30998	123.207									51	GLU	8.32268	123.207									51	GLU	7.87779	119.428									51	GLU	8.29727	123.135									51	GLU
52	ASP	8.08119	120.426									52	ASP	8.09389	120.498									52	ASP	8.19556	119.143									52	ASP	8.08117	120.355									52	ASP
53	GLY	--	--									53	GLY	--	--									53	GLY	9.33955	107.737									53	GLY	--	--									53	GLY
54	ARG	7.38211	119.428									54	ARG	7.39479	119.428									54	ARG	7.22956	119.143									54	ARG	7.36937	119.286									54	ARG
55	THR	8.75486	108.878									55	THR	8.75485	108.877									55	THR	8.72943	109.091									55	THR	8.75485	109.091									55	THR
56	LEU	8.06847	118.074									56	LEU	8.08117	118.074									56	LEU	8.1066	117.931									56	LEU	8.11931	118.288									56	LEU
57	SER	8.41165	113.583									57	SER	8.42437	113.583									57	SER	8.41166	113.369									57	SER	8.44979	113.654									57	SER
58	ASP	7.86509	124.632									58	ASP	7.8651	124.632									58	ASP	7.82696	124.49									58	ASP	7.85239	124.561									58	ASP
59	TYR	7.17871	115.864									59	TYR	7.17872	115.864									59	TYR	7.17871	115.864									59	TYR	7.19142	115.864									59	TYR
60	ASN	8.08118	116.078									60	ASN	8.08118	116.078									60	ASN	8.06846	115.864									60	ASN	8.08119	115.935									60	ASN
61	ILE	7.166	119									61	ILE	7.17871	119									61	ILE	7.15329	119.072									61	ILE	7.14054	119									61	ILE
62	GLN	7.56002	124.989									62	GLN	7.54733	124.989									62	GLN	7.54732	124.989									62	GLN	7.53462	125.06									62	GLN
63	LYS	8.41167	120.64									63	LYS	8.42436	120.64									63	LYS	8.39894	120.498									63	LYS	8.39896	120.64									63	LYS
64	GLU	9.25057	114.652									64	GLU	9.23787	114.794									64	GLU	9.2887	114.866									64	GLU	9.276	114.937									64	GLU
65	SER	7.57275	115.008									65	SER	7.59817	115.008									65	SER	7.67443	115.151									65	SER	7.6363	115.222									65	SER
66	THR	8.62774	117.575									66	THR	8.62774	117.432									66	THR	8.65317	117.29									66	THR	8.62774	117.575									66	THR
67	LEU	9.31412	127.84									67	LEU	9.35226	127.983									67	LEU	9.32685	127.983									67	LEU	9.36497	127.983									67	LEU
68	HIS	9.17431	119.856									68	HIS	9.14889	119.785									68	HIS	9.1616	119.713									68	HIS	9.1489	119.785									68	HIS
69	LEU	8.19557	123.848									69	LEU	8.24642	124.062									69	LEU	8.15745	123.563									69	LEU	8.18283	123.848									69	LEU
70	VAL	9.08534	126.629									70	VAL	9.11076	127.341									70	VAL	9.12347	124.775									70	VAL	9.09806	126.486									70	VAL
71	LEU	8.00491	122.993									71	LEU	8.0939	123.92									71	LEU	7.92864	121.424									71	LEU	8.01762	122.921									71	LEU
72	ARG	8.51335	123.848									72	ARG	8.5769	124.062									72	ARG	8.37353	123.848									72	ARG	8.52605	123.919									72	ARG
73	LEU	8.28456	124.632									73	LEU	8.28455	124.419									73	LEU	8.23372	124.632									73	LEU	8.28456	124.704									73	LEU
74	ARG	8.37353	122.137									74	ARG	8.37353	122.066									74	ARG	8.38624	122.351									74	ARG	8.38624	122.209									74	ARG
75	GLY	8.42436	111.159									75	GLY	8.42437	111.159									75	GLY	8.42438	111.159									75	GLY	8.42437	111.23									75	GLY
76	GLY	7.8778	115.151									76	GLY	7.8778	115.151									76	GLY	7.87781	115.222									76	GLY	7.8778	115.151									76	GLY
[truncated: 10 more columns]

## Sheet: 3_Fig.3_a-e_Sup Fig.4
1H and 15N chemical shifts of cross peaks in the 1H-15N HSQC NMR spectra of Ub single mutants (related to Fig. 3, Sup. Fig. 3 and Sup. Fig. 4)
Ub 11Q												Ub 11A												Ub 11R												Ub 48Q												Ub 48R
residue number	residue type	1H chemical shift	15N chemical shift									residue number	residue type	1H chemical shift	15N chemical shift									residue number	residue type	1H chemical shift	15N chemical shift									residue number	residue type	1H chemical shift	15N chemical shift									residue number	residue type
1	MET	--	--									1	MET	--	--									1	MET	--	--									1	MET	--	--									1	MET
2	GLN	8.86926	122.921									2	GLN	8.85655	122.921									2	GLN	8.86924	122.921									2	GLN	8.86925	122.921									2	GLN
3	ILE	8.24642	115.222									3	ILE	8.25912	115.293									3	ILE	8.23371	115.151									3	ILE	8.23371	115.151									3	ILE
4	PHE	8.52607	118.787									4	PHE	8.55149	118.858									4	PHE	8.53876	118.716									4	PHE	8.53876	118.644									4	PHE
5	VAL	9.19974	121.282									5	VAL	9.1616	121.068									5	VAL	9.18703	121.282									5	VAL	9.21245	121.282									5	VAL
6	LYS	8.89466	128.054									6	LYS	8.86927	128.197									6	LYS	8.94552	128.197									6	LYS	8.90738	128.126									6	LYS
7	THR	8.62775	115.436									7	THR	8.64046	115.793									7	THR	8.58961	115.721									7	THR	8.66588	115.507									7	THR
8	LEU	8.98364	120.712									8	LEU	8.86925	120.141									8	LEU	9.00906	121.353									8	LEU	9.0472	121.282									8	LEU
9	THR	7.59817	105.812									9	THR	7.61089	106.097									9	THR	7.56005	105.883									9	THR	7.56003	105.955									9	THR
10	GLY	7.72529	109.163									10	GLY	7.72527	109.448									10	GLY	7.78883	109.448									10	GLY	7.7507	109.305									10	GLY
11	GLN	7.33123	120.284									11	ALA	7.21683	123.706									11	ARG	7.166	121.282									11	LYS	7.19143	121.995									11	LYS
12	THR	8.57688	118.43									12	THR	8.39894	115.721									12	THR	8.60233	120.284									12	THR	8.5642	120.64									12	THR
13	ILE	9.45393	127.341									13	ILE	9.35227	126.201									13	ILE	9.40309	126.914									13	ILE	9.47938	127.698									13	ILE
14	THR	8.66586	121.353									14	THR	8.61504	120.569									14	THR	8.62773	121.068									14	THR	8.66588	121.638									14	THR
15	LEU	8.65317	125.203									15	LEU	8.67861	125.131									15	LEU	8.6532	125.132									15	LEU	8.66588	125.203									15	LEU
16	GLU	8.05575	122.565									16	GLU	8.05577	122.636									16	GLU	8.04303	122.565									16	GLU	8.04305	122.565									16	GLU
17	VAL	8.86924	117.646									17	VAL	8.85656	117.646									17	VAL	8.85654	117.575									17	VAL	8.86926	117.646									17	VAL
18	GLU	8.60232	119.428									18	GLU	8.60232	119.428									18	GLU	8.57689	119.357									18	GLU	8.57689	119.357									18	GLU
19	PRO	--	--									19	PRO	--	--									19	PRO	--	--									19	PRO	--	--									19	PRO
20	SER	6.94992	103.531									20	SER	6.96262	103.531									20	SER	6.94993	103.46									20	SER	6.94992	103.459									20	SER
21	ASP	7.97949	123.991									21	ASP	7.97949	123.991									21	ASP	7.96679	123.991									21	ASP	7.97949	123.991									21	ASP
22	THR	7.81425	109.091									22	THR	7.81425	109.091									22	THR	7.80155	109.092									22	THR	7.81425	109.091									22	THR
23	ILE	8.43709	121.282									23	ILE	8.43709	121.211									23	ILE	8.43709	121.282									23	ILE	8.46251	121.353									23	ILE
24	GLU	--	--									24	GLU	--	--									24	GLU	--	--									24	GLU	--	--									24	GLU
25	ASN	7.85238	121.567									25	ASN	7.85239	121.567									25	ASN	7.85238	121.567									25	ASN	7.85239	121.496									25	ASN
26	VAL	8.03033	122.28									26	VAL	8.01761	122.209									26	VAL	8.04304	122.28									26	VAL	8.03034	122.28									26	VAL
27	LYS	8.47521	119									27	LYS	8.51334	119									27	LYS	8.50065	119.072									27	LYS	8.48792	119.072									27	LYS
28	ALA	7.90321	123.421									28	ALA	7.90322	123.492									28	ALA	7.89053	123.563									28	ALA	7.89052	123.563									28	ALA
29	LYS	7.77611	120.212									29	LYS	7.73799	120.141									29	LYS	7.76341	120.355									29	LYS	7.78883	120.355									29	LYS
30	ILE	8.19556	121.496									30	ILE	8.20829	121.424									30	ILE	8.22099	121.353									30	ILE	8.20829	121.424									30	ILE
31	GLN	8.4752	123.634									31	GLN	8.50064	123.634									31	GLN	8.51334	123.706									31	GLN	8.47521	123.634									31	GLN
32	ASP	7.96678	119.785									32	ASP	7.90322	119.642									32	ASP	7.90322	119.713									32	ASP	7.94136	119.785									32	ASP
33	LYS	7.34396	115.793									33	LYS	7.30582	115.721									33	LYS	7.31854	115.436									33	LYS	7.35666	115.507									33	LYS
34	GLU	8.62773	114.153									34	GLU	8.67856	114.367									34	GLU	8.69128	114.438									34	GLU	8.65317	114.438									34	GLU
35	GLY	8.41166	108.877									35	GLY	8.41166	108.735									35	GLY	8.43709	108.878									35	GLY	8.42436	108.949									35	GLY
36	ILE	6.11099	120.498									36	ILE	6.111	120.284									36	ILE	6.07288	120.213									36	ILE	6.08557	120.355									36	ILE
37	PRO	--	--									37	PRO	--	--									37	PRO	--	--									37	PRO	--	--									37	PRO
38	PRO	--	--									38	PRO	--	--									38	PRO	--	--									38	PRO	--	--									38	PRO
39	ASP	8.4625	113.654									39	ASP	8.46249	113.654									39	ASP	8.43708	113.654									39	ASP	8.4498	113.725									39	ASP
40	GLN	7.75069	116.933									40	GLN	7.76343	116.933									40	GLN	7.7507	117.005									40	GLN	7.75069	116.933									40	GLN
41	GLN	7.39479	118.145									41	GLN	7.3948	118.216									41	GLN	7.39482	118.145									41	GLN	7.42021	118.216									41	GLN
42	ARG	8.47521	123.207									42	ARG	8.50066	123.207									42	ARG	8.44979	123.064									42	ARG	8.42438	123.278									42	ARG
43	LEU	8.72943	124.347									43	LEU	8.72943	124.347									43	LEU	8.7421	124.347									43	LEU	8.74214	124.632									43	LEU
44	ILE	9.04718	122.494									44	ILE	9.0345	122.494									44	ILE	9.03447	122.494									44	ILE	9.0472	122.28									44	ILE
45	PHE	8.78028	125.06									45	PHE	8.79298	125.06									45	PHE	8.78027	125.06									45	PHE	8.704	124.704									45	PHE
46	ALA	8.94553	133.116									46	ALA	8.95821	133.116									46	ALA	8.9455	133.116									46	ALA	8.98365	133.829									46	ALA
47	GLY	8.01762	102.462									47	GLY	8.00491	102.461									47	GLY	8.01761	102.461									47	GLY	8.05576	102.675									47	GLY
48	LYS	7.90323	122.137									48	LYS	7.91594	122.209									48	LYS	7.89052	122.137									48	GLN	7.92866	120.997									48	ARG
49	GLN	8.57691	123.278									49	GLN	8.57691	123.278									49	GLN	8.57691	123.278									49	GLN	8.704	124.205									49	GLN
50	LEU	8.50062	125.773									50	LEU	8.48792	125.702									50	LEU	8.48793	125.773									50	LEU	8.48792	125.987									50	LEU
51	GLU	8.30996	123.135									51	GLU	8.30997	123.135									51	GLU	8.30998	123.135									51	GLU	8.32269	123.492									51	GLU
52	ASP	8.09388	120.426									52	ASP	8.0812	120.426									52	ASP	8.08119	120.426									52	ASP	8.08119	120.569									52	ASP
53	GLY	--	--									53	GLY	--	--									53	GLY	--	--									53	GLY	--	--									53	GLY
54	ARG	7.38209	119.428									54	ARG	7.38209	119.357									54	ARG	7.36938	119.428									54	ARG	7.42021	119.5									54	ARG
55	THR	8.76753	108.949									55	THR	8.7675	108.949									55	THR	8.75488	108.949									55	THR	8.78027	108.877									55	THR
56	LEU	8.08119	118.074									56	LEU	8.08119	118.145									56	LEU	8.06847	118.074									56	LEU	8.06846	118.074									56	LEU
57	SER	8.39896	113.583									57	SER	8.41166	113.582									57	SER	8.39893	113.583									57	SER	8.39895	113.511									57	SER
58	ASP	7.8651	124.632									58	ASP	7.86509	124.632									58	ASP	7.8524	124.632									58	ASP	7.85239	124.632									58	ASP
59	TYR	7.17872	115.864									59	TYR	7.19142	115.864									59	TYR	7.1787	115.864									59	TYR	7.166	115.793									59	TYR
60	ASN	8.08118	116.078									60	ASN	8.08118	116.078									60	ASN	8.08115	116.078									60	ASN	8.08117	116.006									60	ASN
61	ILE	7.17871	119									61	ILE	7.16602	119									61	ILE	7.166	119									61	ILE	7.16599	118.929									61	ILE
62	GLN	7.54733	124.989									62	GLN	7.54733	125.06									62	GLN	7.54731	124.989									62	GLN	7.52192	124.989									62	GLN
63	LYS	8.42436	120.64									63	LYS	8.42437	120.64									63	LYS	8.41167	120.64									63	LYS	8.42436	120.64									63	LYS
64	GLU	9.23788	114.723									64	GLU	9.25058	114.652									64	GLU	9.23785	114.723									64	GLU	9.25057	114.723									64	GLU
65	SER	7.58546	115.008									65	SER	7.58546	115.008									65	SER	7.58546	115.008									65	SER	7.58546	115.008									65	SER
66	THR	8.64045	117.504									66	THR	8.64045	117.503									66	THR	8.64046	117.503									66	THR	8.64045	117.503									66	THR
67	LEU	9.33955	127.912									67	LEU	9.31414	127.84									67	LEU	9.31413	127.84									67	LEU	9.33955	127.983									67	LEU
68	HIS	9.1743	119.713									68	HIS	9.17431	119.713									68	HIS	9.17432	119.856									68	HIS	9.13617	119.642									68	HIS
69	LEU	8.18285	123.991									69	LEU	8.15745	124.062									69	LEU	8.15745	123.848									69	LEU	8.19557	123.777									69	LEU
70	VAL	9.05993	126.343									70	VAL	9.03447	125.702									70	VAL	9.09806	127.056									70	VAL	9.11076	126.629									70	VAL
71	LEU	8.06847	123.278									71	LEU	8.06848	123.064									71	LEU	8.04306	123.278									71	LEU	8.03033	123.064									71	LEU
72	ARG	8.53876	124.062									72	ARG	8.50064	124.133									72	ARG	8.52605	123.92									72	ARG	8.52606	123.919									72	ARG
73	LEU	8.28455	124.632									73	LEU	8.28456	124.775									73	LEU	8.28455	124.632									73	LEU	8.28456	124.632									73	LEU
74	ARG	8.37353	122.137									74	ARG	8.38622	122.137									74	ARG	8.37352	122.137									74	ARG	8.38624	122.209									74	ARG
75	GLY	8.42436	111.159									75	GLY	8.42436	111.159									75	GLY	8.42437	111.23									75	GLY	8.42437	111.23									75	GLY
76	GLY	7.8778	115.151									76	GLY	7.8778	115.151									76	GLY	7.8651	115.151									76	GLY	7.8778	115.151									76	GLY
[truncated: 2 more columns]

## Sheet: 4_Fig.4_ Sup Fig.5
Weighted chemical shift perturbations (CSP) of NMR titration experiments with UQ2-UBA for residues included in curve fitting (related to Fig. 4 and Sup. Fig. 5)
15N-Ub wt vs. UQ2-UBA (Ub wt c0 = 157 µM)
			Δω
titration point	[Ub] (µM)	[UBA] (µM)	Thr14	Leu43	Phe45	Glu51	Leu67	Leu71
1	157	0	0	0	0	0	0	0
2	155.446	7.9505	0.0100777	0.0100678	0.00902978	2.40416e-05	0.0100862	0.00899443
3	152.132	24.8992	0.0302444	0.0315475	0.0206146	0.0220887	0.0220848	0.0270292
4	147.28	49.7167	0.06115	0.0755445	0.0492514	0.0535078	0.0535107	0.0603963
5	141.187	80.8777	0.102399	0.119667	0.0863599	0.0850574	0.0883053	0.10101
6	135.112	111.95	0.132293	0.163783	0.106769	0.107057	0.11965	0.127594
7	128.9	143.722	0.143698	0.176614	0.115137	0.116614	0.129047	0.140949
8	118.223	198.331	0.153619	0.185864	0.119067	0.126232	0.129061	0.140959
9	109.028	245.361	0.153605	0.185876	0.119055	0.129068	0.129063	0.140954
10	100.77	287.596	0.153605	0.185864	0.119045	0.12907	0.129063	0.140954
15N-Ub wt vs. UQ2-UBA (Ub wt c0 = 33 µM)
			Δω
titration point	[Ub] (µM)	[UBA] (µM)	Thr14	Leu43	Phe45	Glu51	Leu67	Leu71
1	33	0	0	0	0	0	0	0
2	32.8032	4.78926	0.0201596	0.0220565	0.0135115	0.0135125	0.0220677	0.0206132
3	32.3529	15.7451	0.0711289	0.0883105	0.0575517	0.0534771	0.0662147	0.067354
4	31.7308	30.8846	0.112361	0.141722	0.103052	0.0946659	0.0976019	0.107351
5	31.0734	46.8795	0.132293	0.163804	0.106786	0.107039	0.11965	0.127594
6	30.3309	64.9485	0.14228	0.176607	0.106786	0.116592	0.11965	0.134199
7	29.517	84.7531	0.143699	0.176612	0.11906	0.126224	0.129047	0.140941
15N-Ub 11AcK vs. UQ2-UBA (Ub K11AcK c0 = 33 µM)
			Δω
titration point	[Ub] (µM)	[UBA] (µM)	Thr14	Leu43	Phe45	Glu51	Leu67	Leu71
1	33	0	0	0	0	0	0	0
2	32.8032	4.78926	0.0201639	0.0220686	0.00899441	0.0100749	0.0135073	0.0135141
3	32.3529	15.7451	0.0611594	0.0662141	0.0373423	0.0413215	0.0441532	0.041201
4	31.7308	30.8846	0.10241	0.110374	0.0746862	0.0728228	0.0755444	0.0618286
5	31.0734	46.8795	0.123966	0.141717	0.0948343	0.0946502	0.0976072	0.0824301
6	30.3309	64.9485	0.143692	0.154519	0.106786	0.104362	0.110379	0.0903817
7	29.517	84.7531	0.145657	0.163794	0.106793	0.116566	0.110391	0.0903761
15N-Ub 11Q vs. UQ2-UBA
			Δω
titration point	[Ub] (µM)	[UBA] (µM)	Thr14	Leu43	Phe45	Glu51	Leu67	Leu71
1	157	0	0	0	0	0	0	0
2	152.427	23.3883	0.0512321	0.0441547	0.0269549	0.0315582	0.0220735	0.0287898
3	143.248	70.3358	0.175161	0.129067	0.0833675	0.0946814	0.0755418	0.0806206
4	131.933	128.21	0.246106	0.176597	0.115148	0.126215	0.107027	0.107361
5	121.142	183.401	0.257748	0.185864	0.11515	0.129061	0.119641	0.114274
6	110.719	236.709	0.267582	0.185868	0.12725	0.129075	0.119657	0.114274
7	100.512	288.915	0.2676	0.1952	0.12725	0.138547	0.119657	0.114274
15N-Ub 48AcK vs. UQ2-UBA
			Δω
titration point	[Ub] (µM)	[UBA] (µM)	Thr14	Leu43	Phe45	Glu51	Leu67	Leu71
1	157	0	0	0	0	0	0	0
2	156.375	8.09163	0.0100961	0.0100919	0.00898733	0.0100876	0.0134909	0.010082
3	155.138	24.083	0.0302557	0.0351995	0.0206543	0.0315568	0.0270288	0.0270165
4	153.021	51.4678	0.0711519	0.079204	0.0618224	0.0630548	0.0662247	0.0604129
5	150.383	85.5977	0.112351	0.132445	0.0953158	0.0946618	0.0975927	0.093987
6	147.556	122.165	0.132296	0.154521	0.108352	0.114137	0.110394	0.114298
7	144.567	160.834	0.143702	0.163801	0.121478	0.123942	0.123315	0.127607
8	138.938	233.655	0.143707	0.176614	0.128897	0.135895	0.132458	0.127607
9	133.731	301.017	0.153614	0.176614	0.128897	0.135901	0.132455	0.134688
10	128.689	366.246	0.153618	0.176614	0.128897	0.135901	0.132455	0.134694
15N-Ub 48Q vs. UQ2-UBA
			Δω
titration point	[Ub] (µM)	[UBA] (µM)	Thr14	Leu43	Phe45	Glu51	Leu67	Leu71
1	157	0	0	0	0	0	0	0
2	155.446	7.9505	0	2.68701e-05	0	0.00897319	0.0100876	7.07107e-06
3	152.132	24.8992	0.0302316	0.0351924	0.020605	0.0220828	0.0315582	0.0270145
4	147.28	49.7167	0.0611486	0.0883108	0.057567	0.0535288	0.0631029	0.060382
5	141.187	80.8777	0.102395	0.132476	0.0863687	0.0883073	0.0946516	0.0939699
6	135.112	111.95	0.122315	0.167466	0.106774	0.107051	0.107042	0.120753
7	128.9	143.722	0.132295	0.176629	0.115145	0.119648	0.116594	0.120766
8	118.223	198.331	0.143695	0.189531	0.127241	0.129054	0.126215	0.134194
9	109.028	245.361	0.143694	0.18954	0.127249	0.129054	0.126215	0.134191
10	100.77	287.596	0.143694	0.189548	0.127249	0.129055	0.126215	0.134191

## Sheet: 5_Fig.5_b_Sup Fig.6a
Significantly enriched proteins from HEK293T cell extract after AE-MS (related to Fig. 5b and Sup. Fig. 6a)
Proteins					Average Enrichment (log2,Z-scored)									ANOVA		Identified Peptides				GO Annotations					LFQ Intensity (Log2, Z-scored)
Protein IDs	Majority protein IDs	Protein names	Gene names	Cluster	Beads	Ub	Ub 6AcK	Ub 11AcK	Ub 27AcK	Ub 29AcK	Ub 33AcK	Ub 48AcK	Ub 63AcK	ANOVA Significant	-Log ANOVA p value	Peptides	Razor + unique peptides	Unique peptides	MS/MS count	GOBP name	GOMF name	GOCC name	KEGG name	Pfam	1_Beads_1	1_Beads_2	1_Ub_1	1_Ub_2	1_UbK6AcK_1	1_UbK6AcK_2	1_UbK11AcK_1	1_UbK11AcK_2	1_UbK27AcK_1	1_UbK27AcK_2	1_UbK29AcK_1	1_UbK29AcK_2	1_UbK33AcK_1	1_UbK33AcK_2	1_UbK48AcK_1	1_UbK48AcK_2	1_UbK63AcK_1	1_UbK63AcK_2	2_Beads_1	2_Beads_2	2_Ub_1	2_Ub_2	2_UbK6AcK_1	2_UbK6AcK_2	2_UbK11AcK_1
A0A024RA52;P25787;C9JCK5;H3BT36;H7C402	A0A024RA52;P25787;C9JCK5	Proteasome subunit alpha type;Proteasome subunit alpha type-2	PSMA2		-2.92581701278687	0.314427495002747	0.217231452465057	0.287518262863159	0.459528297185898	0.254827946424484	0.242575913667679	0.335266649723053	0.21340599656105	+	49.2127	15	15	15	1816	activation of immune response;activation of innate immune response;anaphase-promoting complex-dependent proteasomal ubiquitin-dependent protein catabolic process;antigen processing and presentation;antigen processing and presentation of exogenous antigen;antigen processing and presentation of exogenous peptide antigen;antigen processing and presentation of exogenous peptide antigen via MHC class …	catalytic activity;endopeptidase activity;hydrolase activity;peptidase activity;peptidase activity, acting on L-amino acid peptides;threonine-type endopeptidase activity;threonine-type peptidase activity	cell part;cytoplasm;cytoplasmic mRNA processing body;cytoplasmic part;cytosol;extracellular membrane-bounded organelle;extracellular organelle;extracellular region part;extracellular vesicular exosome;intracellular membrane-bounded organelle;intracellular non-membrane-bounded organelle;intracellular organelle;intracellular organelle part;intracellular part;macromolecular complex;membrane-bounded …	Proteasome	Proteasome;Proteasome_A_N	-3.03378009796143	-2.99270701408386	0.30846494436264	0.320390075445175	0.0867147892713547	0.169874668121338	0.257226407527924	0.368450254201889	0.456373482942581	0.36311212182045	0.25408673286438	0.255569159984589	0.361360728740692	0.456583559513092	0.338762670755386	0.430166780948639	0.198052927851677	0.147716969251633	-2.8917441368103	-2.5865466594696	0.224283158779144	0.0436061844229698	0.369159549474716	0.181295558810234	0.06509830057621
P46379-3;A0A024RCR6;P46379;P46379-2;A0A0G2JK23;P46379-5;A0A0G2JL47;P46379-4;A0A0G2JJM1;X6REW1;F6S6P2;H0Y710;A0A0G2JJR8;F6VEM6;F6UR09;F6U341;F6X9W3;H0Y4L1;F6TC96;A0A0G2JIB3;H0Y759;A0A0G2JJ92;H0Y7K4;A0A0G2JIA9	P46379-3;A0A024RCR6;P46379;P46379-2;A0A0G2JK23;P46379-5;A0A0G2JL47;P46379-4	Large proline-rich protein BAG6	BAG6;BAT3		-2.89606285095215	0.332456886768341	0.419975459575653	0.126852005720139	0.460040122270584	0.356261074542999	0.302259534597397	0.335492700338364	0.290216445922852	+	47.871	41	41	32	7891	anatomical structure development;apoptosis;apoptosis in response to endoplasmic reticulum stress;biological regulation;brain development;catabolic process;cell cycle process;cell death;cell differentiation;cellular catabolic process;cellular component assembly;cellular component assembly at cellular level;cellular component organization;cellular component organization at cellular level;cellular c…	binding;enzyme binding;polyubiquitin binding;proteasome binding;protein binding;protein complex binding;ribonucleoprotein binding;ribosome binding;small conjugating protein binding;ubiquitin binding;ubiquitin protein ligase binding	BAT3 complex;cell part;cytoplasm;cytoplasmic part;cytosol;cytosolic part;ER membrane insertion complex;intracellular membrane-bounded organelle;intracellular organelle;intracellular organelle part;intracellular part;macromolecular complex;membrane-bounded organelle;nuclear part;nucleoplasm;nucleus;organelle;organelle part;protein complex		DUF3538;ubiquitin	-2.55051684379578	-3.18251514434814	0.27715128660202	0.256036370992661	0.369146525859833	0.345519512891769	-0.102495431900024	-0.111627034842968	0.320275187492371	0.330486446619034	0.232646986842155	0.239867925643921	0.237690269947052	0.231670007109642	0.338573604822159	0.294064909219742	0.220208197832108	0.216675847768784	-2.76015949249268	-3.03196597099304	0.377127319574356	0.432226479053497	0.518069446086884	0.463175654411316	0.109165668487549
A0A087X2H1;Q9ULT8;H0YJP0;G3V4V5;H0YJD4;A0A087WVU6;H0YJV8	A0A087X2H1;Q9ULT8;H0YJP0	E3 ubiquitin-protein ligase HECTD1	HECTD1		-2.78442478179932	0.391300171613693	0.298581451177597	0.452579140663147	0.390003234148026	0.193277269601822	0.281600147485733	0.216399729251862	0.424596667289734	+	37.0376	96	96	96	4747	anatomical structure formation involved in morphogenesis;cellular macromolecule metabolic process;cellular metabolic process;cellular process;cellular protein metabolic process;developmental process;macromolecule metabolic process;macromolecule modification;metabolic process;neural tube closure;primary metabolic process;protein metabolic process;protein modification by small protein conjugation;p…	acid-amino acid ligase activity;binding;catalytic activity;cation binding;ion binding;ligase activity;ligase activity, forming carbon-nitrogen bonds;metal ion binding;small conjugating protein ligase activity;ubiquitin-protein ligase activity	cell part;cytoplasm;intracellular membrane-bounded organelle;intracellular organelle;intracellular part;membrane-bounded organelle;nucleus;organelle		Ank_2;HECT;MIB_HERC2;Sad1_UNC	-2.71721982955933	-3.76872611045837	0.325904786586761	0.263697445392609	0.196130603551865	0.180495917797089	0.420898497104645	0.398803263902664	0.222780421376228	0.185541614890099	0.00636602519080043	-0.0148435365408659	0.178073793649673	0.186049431562424	0.18924580514431	0.148880243301392	0.306680083274841	0.318391501903534	-4.06431484222412	-2.26010203361511	0.188670217990875	0.245791956782341	0.242326349020004	0.23853488266468	0.348698168992996
A0A087X2I1;P62333;H0YJC0;H0YJS8;H0YJE9;H0YJT1	A0A087X2I1;P62333;H0YJC0	26S protease regulatory subunit 10B	PSMC6		-2.70774507522583	0.467908680438995	0.0226471796631813	-0.135856181383133	0.00934146344661713	0.537849903106689	0.275707542896271	0.734705030918121	0.422037273645401	+	43.4486	24	24	19	4223	activation of immune response;activation of innate immune response;anaphase-promoting complex-dependent proteasomal ubiquitin-dependent protein catabolic process;antigen processing and presentation;antigen processing and presentation of exogenous antigen;antigen processing and presentation of exogenous peptide antigen;antigen processing and presentation of exogenous peptide antigen via MHC class …	adenyl nucleotide binding;adenyl ribonucleotide binding;ATP binding;ATPase activity;binding;binding, bridging;catalytic activity;hydrolase activity;hydrolase activity, acting on acid anhydrides;hydrolase activity, acting on acid anhydrides, in phosphorus-containing anhydrides;nucleoside-triphosphatase activity;nucleotide binding;protein binding;protein binding, bridging;purine nucleotide binding;…	cell part;cytoplasmic part;cytosol;cytosolic part;cytosolic proteasome complex;extracellular membrane-bounded organelle;extracellular organelle;extracellular region part;extracellular vesicular exosome;inclusion body;intracellular membrane-bounded organelle;intracellular organelle;intracellular organelle part;intracellular part;macromolecular complex;membrane;membrane-bounded organelle;membrane-b…	Proteasome	AAA	-2.3907904624939	-3.66956067085266	0.185171976685524	0.231296613812447	-0.115747012197971	-0.126890912652016	-0.259886741638184	-0.277377128601074	-0.380445837974548	-0.355082720518112	0.264179348945618	0.309233695268631	0.0539625734090805	0.0628689900040627	0.655490934848785	0.659408032894135	0.0872211754322052	0.156450659036636	-2.24868750572205	-2.90822339057922	0.447452306747437	0.601440131664276	0.0870757699012756	-0.0405825451016426	-0.0449991561472416
Q13098-7;Q13098;Q13098-5;A8K070;A0A096LPJ3;A0A096LP07;C9JFE4;Q13098-6;J3KSA5;J3KRJ4;J3QLT0;J3KTB0;J3QS88;J3KRE8;J3QS84;J3QL53;J3QLE8;J3QQX0	Q13098-7;Q13098;Q13098-5;A8K070;A0A096LPJ3;A0A096LP07;C9JFE4;Q13098-6;J3KSA5	COP9 signalosome complex subunit 1	GPS1		-2.21214461326599	0.143361076712608	0.482947289943695	0.491006404161453	-0.0334028676152229	0.629448115825653	0.532425165176392	-0.525663495063782	0.338566064834595	+	14.2392	13	13	13	548	biological regulation;cell cycle;cellular macromolecule metabolic process;cellular metabolic process;cellular process;cellular protein metabolic process;cellular response to stimulus;cellular response to stress;cullin deneddylation;inactivation of MAPK activity;intracellular protein kinase cascade;intracellular signal transduction;JNK cascade;macromolecule metabolic process;macromolecule modifica…	enzyme inhibitor activity;enzyme regulator activity;GTPase inhibitor activity;GTPase regulator activity;nucleoside-triphosphatase regulator activity	cell part;cytoplasm;intracellular membrane-bounded organelle;intracellular organelle;intracellular organelle part;intracellular part;macromolecular complex;membrane-bounded organelle;nuclear part;nucleus;organelle;organelle part;protein complex;signalosome		PCI;RPN7	-2.26886391639709	-2.58925175666809	-0.155781656503677	0.224517822265625	0.412695854902267	0.580480694770813	-0.0822126418352127	0.24474523961544	-0.679363548755646	-0.0234126970171928	0.261633932590485	-0.0194692946970463	0.0347598157823086	0.0790475159883499	-0.706099390983582	-0.561497092247009	0.166592374444008	-0.101055152714252	-4.4448390007019	-1.85931241512299	0.388323485851288	0.0622043423354626	0.339286118745804	0.5531986951828	-0.698384881019592
A0A0A0MR02;P45880;P45880-2;P45880-1;Q5JSD2;Q5JSD1;A2A3S1	A0A0A0MR02;P45880;P45880-2;P45880-1;Q5JSD2;Q5JSD1	Voltage-dependent anion-selective channel protein 2	VDAC2		-2.33218836784363	0.308848083019257	0.429128378629684	-0.0334400050342083	0.646361231803894	0.216117590665817	0.294815838336945	0.325211048126221	0.113813176751137	+	27.9053	10	10	10	753	anion transport;biological regulation;establishment of localization;ion transport;negative regulation of biological process;negative regulation of cellular component organization;negative regulation of cellular process;negative regulation of protein complex assembly;negative regulation of protein polymerization;regulation of biological process;regulation of cellular component biogenesis;regulatio…	anion channel activity;anion transmembrane transporter activity;binding;channel activity;gated channel activity;ion channel activity;ion transmembrane transporter activity;nucleotide binding;passive transmembrane transporter activity;porin activity;substrate-specific channel activity;substrate-specific transmembrane transporter activity;substrate-specific transporter activity;transmembrane transp…	cell part;cytoplasmic part;extracellular membrane-bounded organelle;extracellular organelle;extracellular region part;extracellular vesicular exosome;integral to membrane;intracellular membrane-bounded organelle;intracellular non-membrane-bounded organelle;intracellular organelle;intracellular organelle part;intracellular part;intrinsic to membrane;macromolecular complex;membrane;membrane part;me…	Calcium signaling pathway;Huntington's disease;Parkinson's disease	Porin_3	-4.46532535552979	-2.2429530620575	-0.18705452978611	0.00289215054363012	0.0731594562530518	0.146219953894615	-0.399517446756363	-0.111336775124073	0.252725750207901	0.537297666072845	0.127615839242935	0.164318472146988	0.0766157135367393	0.127133443951607	0.195860773324966	0.203394919633865	0.0674769356846809	0.0504376664757729	-3.67120170593262	-1.94096887111664	0.54208505153656	0.53973776102066	0.739741563796997	0.637497663497925	0.0444567650556564
A0A0A0MTN0;Q13617;Q13617-2;Q5T2B5;Q5T2B7	A0A0A0MTN0;Q13617;Q13617-2;Q5T2B5	Cullin-2	CUL2		-2.76056361198425	0.230284214019775	0.305122286081314	0.39588788151741	0.394913077354431	0.294493347406387	0.285618543624878	0.301899790763855	0.325230747461319	+	38.6481	37	37	37	3112	biological regulation;catabolic process;cell cycle arrest;cell cycle process;cellular catabolic process;cellular macromolecule catabolic process;cellular macromolecule metabolic process;cellular metabolic process;cellular process;cellular protein metabolic process;cellular response to chemical stimulus;cellular response to hypoxia;cellular response to oxygen levels;cellular response to stimulus;c…	binding;enzyme binding;protein binding;ubiquitin protein ligase binding	cell part;Cul2-RING ubiquitin ligase complex;cullin-RING ubiquitin ligase complex;cytoplasmic part;cytoplasmic ubiquitin ligase complex;cytosol;intracellular non-membrane-bounded organelle;intracellular organelle;intracellular organelle part;intracellular part;macromolecular complex;non-membrane-bounded organelle;nuclear part;nucleolus;nucleoplasm;organelle;organelle part;protein complex;ubiquiti…	Pathways in cancer;Renal cell carcinoma;Ubiquitin mediated proteolysis	Cullin;Cullin_Nedd8	-2.58890724182129	-3.90776371955872	0.216007143259048	0.204910919070244	0.349436789751053	0.362582802772522	0.506254434585571	0.391251057386398	0.282912969589233	0.25641056895256	0.170458421111107	0.287834018468857	0.196802049875259	0.221485808491707	0.371439754962921	0.294311791658401	0.289843142032623	0.228460654616356	-3.52167558670044	-2.80201864242554	0.246206283569336	0.244561299681664	0.371998339891434	0.336511999368668	0.295473605394363
A0A0C4DG44;O43464-3;O43464;O43464-2;O43464-4;P83110-2;P83110	A0A0C4DG44;O43464-3;O43464;O43464-2;O43464-4	Serine protease HTRA2. mitochondrial	HTRA2		-1.79965627193451	0.135242253541946	0.852169394493103	-0.927747130393982	0.558774292469025	-0.152776509523392	0.359363973140717	0.671837210655212	0.504932463169098	+	12.292	8	8	8	348	adult behavior;adult locomotory behavior;adult walking behavior;anatomical structure development;behavior;biological regulation;catabolic process;cell communication;cell development;cellular catabolic process;cellular component organization;cellular component organization at cellular level;cellular component organization or biogenesis;cellular component organization or biogenesis at cellular leve…	binding;catalytic activity;endopeptidase activity;hydrolase activity;peptidase activity;peptidase activity, acting on L-amino acid peptides;protein binding;serine hydrolase activity;serine-type endopeptidase activity;serine-type peptidase activity;unfolded protein binding	CD40 receptor complex;cell part;chromatin;chromosomal part;cytoplasmic part;cytoskeleton;cytosol;endoplasmic reticulum;endoplasmic reticulum membrane;endoplasmic reticulum part;internal side of plasma membrane;intracellular membrane-bounded organelle;intracellular non-membrane-bounded organelle;intracellular organelle;intracellular organelle part;intracellular part;macromolecular complex;membrane…	Parkinson's disease	PDZ_2	-2.60281252861023	-1.98956942558289	0.0840597599744797	0.186424732208252	0.58504718542099	0.753856956958771	-1.80664134025574	-0.777166903018951	0.404247373342514	0.354541748762131	-0.719671845436096	-0.173002421855927	0.261851966381073	0.00104516302235425	0.649561941623688	0.619870543479919	0.592359364032745	0.474227011203766	-0.598639607429504	-1.60974311828613	-1.22072660923004	-0.806686997413635	0.450816422700882	0.318190515041351	-1.6286278963089
A0A0C4DGA2;O75521-2;O75521;F1LLU7;F8WAW4;C9JB63;F8W6J1	A0A0C4DGA2;O75521-2;O75521;F1LLU7;F8WAW4;C9JB63	Enoyl-CoA delta isomerase 2. mitochondrial	ECI2		-2.86504364013672	0.258560717105865	0.191799908876419	0.267623722553253	0.346070528030396	0.104212671518326	0.314739882946014	0.234398722648621	0.232744589447975	+	20.6004	16	16	16	699	carboxylic acid catabolic process;carboxylic acid metabolic process;catabolic process;cellular catabolic process;cellular ketone metabolic process;cellular lipid catabolic process;cellular lipid metabolic process;cellular metabolic process;cellular process;fatty acid catabolic process;fatty acid metabolic process;lipid catabolic process;lipid metabolic process;metabolic process;monocarboxylic aci…	binding;carboxylic acid binding;catalytic activity;coenzyme binding;cofactor binding;dodecenoyl-CoA delta-isomerase activity;fatty acid binding;fatty-acyl-CoA binding;intramolecular oxidoreductase activity;intramolecular oxidoreductase activity, transposing C=C bonds;isomerase activity;lipid binding;monocarboxylic acid binding;protein binding;receptor binding	cell part;cytoplasmic part;intracellular membrane-bounded organelle;intracellular organelle;intracellular organelle lumen;intracellular organelle part;intracellular part;membrane;membrane-bounded organelle;membrane-enclosed lumen;microbody lumen;microbody part;mitochondrion;nuclear part;nucleoplasm;organelle;organelle lumen;organelle part;peroxisomal matrix;peroxisomal part	Fatty acid metabolism;Peroxisome	ACBP;ECH	-3.29386901855469	-2.83282852172852	-0.179148837924004	-0.201855912804604	-0.0116769960150123	-0.0562327839434147	0.11174451559782	0.0726326927542686	-0.0731725916266441	0.0246434044092894	0.20227912068367	-0.396217405796051	-0.429318338632584	-0.225642219185829	-0.159891188144684	0.202682122588158	-0.378676533699036	0.0455267243087292	-2.8972589969635	-1.37806355953217	0.227807223796844	0.478919357061386	0.503737092018127	-0.0159893613308668	0.5073481798172
A0A0C4DGA6;Q14527;Q14527-2;H7C5K0	A0A0C4DGA6;Q14527;Q14527-2	Helicase-like transcription factor	HLTF		-2.1897246837616	0.47698837518692	-0.0317603424191475	0.0856305137276649	0.313016474246979	0.26511749625206	0.930369019508362	-0.0257755182683468	0.841769874095917	+	11.8806	35	35	35	1110	biological regulation;biosynthetic process;cellular biosynthetic process;cellular component organization;cellular component organization at cellular level;cellular component organization or biogenesis;cellular component organization or biogenesis at cellular level;cellular macromolecule biosynthetic process;cellular macromolecule metabolic process;cellular metabolic process;cellular nitrogen comp…	adenyl nucleotide binding;adenyl ribonucleotide binding;ATP binding;ATPase activity;binding;catalytic activity;cation binding;DNA binding;helicase activity;hydrolase activity;hydrolase activity, acting on acid anhydrides;hydrolase activity, acting on acid anhydrides, in phosphorus-containing anhydrides;ion binding;ligase activity;metal ion binding;nucleic acid binding;nucleoside-triphosphatase ac…	cell part;cytoplasm;intracellular membrane-bounded organelle;intracellular non-membrane-bounded organelle;intracellular organelle;intracellular organelle part;intracellular part;membrane;membrane-bounded organelle;non-membrane-bounded organelle;nuclear part;nucleolus;nucleoplasm;nucleus;organelle;organelle part		Helicase_C;HIRAN;SNF2_N;zf-RING_2	-3.26350808143616	-1.74524188041687	-0.0981871336698532	-0.112592823803425	-1.14173936843872	-1.05513119697571	-0.510085642337799	-0.847943544387817	-1.03578281402588	-0.90847247838974	-0.42601689696312	-0.597067356109619	-0.523398995399475	-0.431200116872787	-1.06634140014648	-1.11541700363159	-0.0913830474019051	-0.0342616029083729	-2.85831451416016	-1.44722616672516	0.285516828298569	0.0450926758348942	-0.0230813287198544	-0.0404393561184406	0.0368796773254871
A0AVT1;A0AVT1-2;H0Y8S8;A0AVT1-3;A0AVT1-4;H0Y9U5	A0AVT1;A0AVT1-2	Ubiquitin-like modifier-activating enzyme 6	UBA6		-1.84453773498535	0.315286487340927	0.429785013198853	0.427695214748383	0.253843635320663	0.699714720249176	1.33426952362061	-0.78335827589035	0.534081280231476	+	25.9492	47	47	47	1779	catabolic process;cellular catabolic process;cellular macromolecule catabolic process;cellular macromolecule metabolic process;cellular metabolic process;cellular process;cellular protein metabolic process;macromolecule catabolic process;macromolecule metabolic process;macromolecule modification;metabolic process;modification-dependent macromolecule catabolic process;modification-dependent protei…	adenyl nucleotide binding;adenyl ribonucleotide binding;ATP binding;binding;catalytic activity;FAT10 activating enzyme activity;nucleotide binding;purine nucleotide binding;purine ribonucleoside triphosphate binding;purine ribonucleotide binding;ribonucleotide binding;small protein activating enzyme activity	cell part;cytoplasm;cytoplasmic part;cytosol;intracellular part	Ubiquitin mediated proteolysis	ThiF;UBA_e1_C;UBA_e1_thiolCys;UBACT	-3.1184778213501	-2.04186177253723	0.0731240138411522	-0.0386471971869469	0.403168529272079	0.267036706209183	0.261272430419922	0.236339867115021	0.0111333737149835	-0.0543786361813545	0.363716572523117	0.475095272064209	0.892841100692749	0.9394211769104	-0.714899003505707	-0.903074979782104	0.237852096557617	0.289670258760452	-2.54004621505737	-1.27265858650208	-0.129410952329636	-0.251316666603088	0.205632671713829	0.148094207048416	0.237494096159935
B1AJY7;O75832;B1AJY5;O75832-2;B1AJY6	B1AJY7;O75832;B1AJY5	26S proteasome non-ATPase regulatory subunit 10	PSMD10		-2.1557788848877	0.357733368873596	-0.208682894706726	-0.450695633888245	-0.449851334095001	0.580797076225281	0.240651413798332	1.02869963645935	0.2165746986866	+	24.8914	15	15	15	1819	activation of immune response;activation of innate immune response;anaphase-promoting complex-dependent proteasomal ubiquitin-dependent protein catabolic process;antigen processing and presentation;antigen processing and presentation of exogenous antigen;antigen processing and presentation of exogenous peptide antigen;antigen processing and presentation of exogenous peptide antigen via MHC class …	binding;protein binding;transcription factor binding	cell part;cytoplasm;cytoplasmic part;cytoskeleton;cytosol;intermediate filament cytoskeleton;intracellular membrane-bounded organelle;intracellular non-membrane-bounded organelle;intracellular organelle;intracellular organelle part;intracellular part;macromolecular complex;membrane-bounded organelle;non-membrane-bounded organelle;nuclear part;nucleoplasm;nucleus;organelle;organelle part;proteasom…		Ank;Ank_2	-0.712151110172272	-0.885196208953857	0.274118691682816	0.443310081958771	-0.25412055850029	-0.126378014683723	-0.497330665588379	-0.40406060218811	-0.50850123167038	-0.661340534687042	0.439158022403717	0.504638254642487	0.269583910703659	0.408704817295074	1.06768429279327	1.18451237678528	0.0503958314657211	0.153385296463966	-1.92762517929077	-2.12660121917725	0.486813098192215	0.230710968375206	-0.163748204708099	-0.194092065095901	-0.615572512149811
O75390;B4DJV2;A0A0C4DGI3;H0YIC4;F8W4S1;F8VPA1;H0YH82;F8VX68;F8VPF9;F8VRP1;F8W1S4;F8VRI6;F8VWQ5;F8VX07;F8VTT8;F8VZK9;F8VR34;F8W642;F8VU34;F8W0J2	O75390;B4DJV2;A0A0C4DGI3	Citrate synthase. mitochondrial;Citrate synthase	CS		-1.91024649143219	0.392581969499588	0.243729770183563	-0.773594617843628	-0.110978089272976	0.360292017459869	0.825016021728516	0.357215762138367	0.644983649253845	+	20.9789	17	17	16	1241	acetyl-CoA catabolic process;acetyl-CoA metabolic process;carbohydrate metabolic process;catabolic process;cellular carbohydrate metabolic process;cellular catabolic process;cellular metabolic process;cellular process;coenzyme catabolic process;coenzyme metabolic process;cofactor catabolic process;cofactor metabolic process;metabolic process;primary metabolic process;small molecule metabolic proc…	catalytic activity;citrate (Si)-synthase activity;transferase activity;transferase activity, transferring acyl groups;transferase activity, transferring acyl groups, acyl groups converted into alkyl on transfer	cell part;cytoplasmic part;extracellular membrane-bounded organelle;extracellular organelle;extracellular region part;extracellular vesicular exosome;intracellular membrane-bounded organelle;intracellular organelle;intracellular organelle lumen;intracellular organelle part;intracellular part;membrane-bounded organelle;membrane-bounded vesicle;membrane-enclosed lumen;mitochondrial matrix;mitochond…	Citrate cycle (TCA cycle);Glyoxylate and dicarboxylate metabolism	Citrate_synt	-0.984301626682281	-1.27611124515533	0.32923150062561	0.264154583215714	-0.144031316041946	-0.112807177007198	-0.781303822994232	-0.805239379405975	-0.22727407515049	-0.289114207029343	-0.00394639046862721	0.113459400832653	0.707012832164764	0.509769320487976	0.241825819015503	0.238741829991341	0.307693034410477	0.469276279211044	-1.78638648986816	-2.03410649299622	0.00379288615658879	0.0852528661489487	-0.124585881829262	0.0035520950332284	-0.602311015129089
B4DLN1;I3L1E8	B4DLN1				1.89823818206787	-0.569786429405212	0.471160888671875	-0.325128644704819	0.247819244861603	-0.384215891361237	-0.509151697158813	-0.0728896260261536	-0.106201887130737	+	6.45979	5	5	0	136	biosynthetic process;cellular biosynthetic process;cellular macromolecule biosynthetic process;cellular macromolecule metabolic process;cellular metabolic process;cellular process;cellular protein metabolic process;establishment of localization;establishment of localization in cell;intracellular transport;macromolecule biosynthetic process;macromolecule metabolic process;metabolic process;mitocho…	structural constituent of ribosome;structural molecule activity	cell part;cytoplasmic part;integral to membrane;intracellular membrane-bounded organelle;intracellular non-membrane-bounded organelle;intracellular organelle;intracellular organelle part;intracellular part;intrinsic to membrane;macromolecular complex;membrane;membrane part;membrane-bounded organelle;mitochondrial membrane;mitochondrial part;mitochondrion;non-membrane-bounded organelle;organelle;o…		Mito_carr;Ribosomal_L12	1.8490149974823	2.11723208427429	-1.98896038532257	-0.0569918379187584	1.3426376581192	1.03302812576294	0.765136420726776	-1.36516273021698	0.312621563673019	0.183016940951347	0.257121622562408	-0.875891089439392	0.637927770614624	-1.12394058704376	-0.0440450049936771	0.632636904716492	0.21564120054245	0.871634602546692	1.27380847930908	1.94746148586273	0.356990277767181	-0.808906078338623	0.846778392791748	-0.150822296738625	0.114526219666004
B4E1Q4;O14730;O14730-2;J3QQL5;J3QLP4	B4E1Q4;O14730;O14730-2	Serine/threonine-protein kinase RIO3	RIOK3		-2.28461694717407	0.0873239934444427	0.176013395190239	1.1565318107605	0.00604936666786671	-0.170618146657944	-0.0198399722576141	0.39325076341629	0.566169738769531	+	20.1978	17	17	17	636	cellular process;chromosome segregation	adenyl nucleotide binding;adenyl ribonucleotide binding;ATP binding;binding;catalytic activity;kinase activity;nucleotide binding;phosphotransferase activity, alcohol group as acceptor;protein kinase activity;protein serine/threonine kinase activity;purine nucleotide binding;purine ribonucleoside triphosphate binding;purine ribonucleotide binding;ribonucleotide binding;transferase activity;transf…			RIO1	-2.39310479164124	-2.17612934112549	-0.375262558460236	-0.653764486312866	-0.184737160801888	0.0231272503733635	1.10600161552429	0.95732980966568	-0.409423023462296	-1.16159641742706	-0.683627426624298	-0.485286563634872	-0.506110668182373	-1.19654262065887	-0.204734683036804	0.0683969259262085	0.42077362537384	0.16941499710083	-3.42374420166016	-2.41684770584106	-0.18602642416954	-0.36488738656044	0.302118539810181	0.0628227218985558	0.963467121124268
C9J2Y9;P30876;A0A1W2PPT5;C9J4M6;C9JMN3;C9JZW8	C9J2Y9;P30876;A0A1W2PPT5;C9J4M6	DNA-directed RNA polymerase;DNA-directed RNA polymerase II subunit RPB2	POLR2B		-2.57298517227173	0.0634831115603447	0.279136449098587	0.298159420490265	0.342529058456421	0.147645071148872	0.167272910475731	0.143650352954865	0.332773387432098	+	20.5605	45	45	45	2156	biological regulation;biosynthetic process;cellular biosynthetic process;cellular macromolecule biosynthetic process;cellular macromolecule metabolic process;cellular metabolic process;cellular nitrogen compound metabolic process;cellular process;cellular response to stimulus;cellular response to stress;developmental process;DNA metabolic process;DNA repair;gene expression;macromolecule biosynthe…	binding;catalytic activity;cation binding;chromatin binding;DNA binding;DNA-directed RNA polymerase activity;ion binding;metal ion binding;nucleic acid binding;nucleoside binding;nucleotidyltransferase activity;ribonucleoside binding;RNA polymerase activity;transferase activity;transferase activity, transferring phosphorus-containing groups	cell part;DNA-directed RNA polymerase complex;DNA-directed RNA polymerase II, core complex;intracellular membrane-bounded organelle;intracellular organelle;intracellular organelle part;intracellular part;macromolecular complex;membrane;membrane-bounded organelle;nuclear DNA-directed RNA polymerase complex;nuclear part;nucleoplasm;nucleoplasm part;nucleus;organelle;organelle part;protein complex;R…	Huntington's disease;Purine metabolism;Pyrimidine metabolism;RNA polymerase	RNA_pol_Rpb2_1;RNA_pol_Rpb2_2;RNA_pol_Rpb2_3;RNA_pol_Rpb2_4;RNA_pol_Rpb2_5;RNA_pol_Rpb2_6;RNA_pol_Rpb2_7	-1.25264024734497	-1.40183210372925	-0.00182567001320422	0.020970182493329	0.173689514398575	0.212551042437553	0.104575634002686	0.172204658389091	-0.0785001516342163	0.0426976345479488	-0.020471865311265	-0.0814748182892799	0.165781855583191	0.165038198232651	0.282862216234207	0.0594450011849403	0.206448018550873	0.124788485467434	-2.17171764373779	-3.14776253700256	0.061120729893446	0.0447848588228226	0.279619842767715	0.327088057994843	0.0285084806382656
I3L2L5;I3L4Q0;C9JLW8;I3L317;I3L3A7	I3L2L5;I3L4Q0;C9JLW8;I3L317	Protein FAM195B	FAM195B		1.82397317886353	-0.0908781513571739	-0.0271752644330263	0.47946435213089	0.190633416175842	-0.131145834922791	-0.0498697608709335	-0.00800538063049316	-0.145397424697876	+	6.59292	5	5	5	280					FAM195	1.84488248825073	1.7747997045517	-0.0341479294002056	0.209629520773888	0.289213389158249	0.0960383117198944	0.651800572872162	0.523099184036255	0.179882347583771	0.265118330717087	-0.154082924127579	-0.0493320785462856	0.207991525530815	0.207191452383995	-0.0211816094815731	0.250341981649399	-0.0335061512887478	0.216876626014709	1.70181775093079	1.80306375026703	0.16838712990284	-0.147608369588852	-0.0681294575333595	0.0137789286673069	0.164650022983551
C9JRD2;P25686-2;P25686;C9JXB9;C9J1G2;E7ETU0;C9JX00;Q8NHS0	C9JRD2;P25686-2;P25686;C9JXB9;C9J1G2;E7ETU0;C9JX00	DnaJ homolog subfamily B member 2	DNAJB2		-2.31340360641479	0.455719411373138	-0.0548219308257103	0.696671962738037	0.319465398788452	-0.364201813936234	0.108864605426788	0.436194062232971	0.145579874515533	+	10.431	9	9	8	488	biological regulation;catabolic process;cellular catabolic process;cellular macromolecule catabolic process;cellular macromolecule metabolic process;cellular metabolic process;cellular process;cellular protein metabolic process;ER-associated protein catabolic process;macromolecule catabolic process;macromolecule metabolic process;metabolic process;modification-dependent macromolecule catabolic pr…	binding;chaperone binding;heat shock protein binding;Hsp70 protein binding;polyubiquitin binding;proteasome binding;protein binding;protein complex binding;small conjugating protein binding;ubiquitin binding;unfolded protein binding	cell part;cytoplasmic part;cytosol;inclusion body;intracellular membrane-bounded organelle;intracellular organelle;intracellular part;membrane-bounded organelle;nucleus;organelle	Protein processing in endoplasmic reticulum	DnaJ;UIM	-3.68280148506165	-1.25851595401764	0.240909695625305	-0.173978447914124	-0.733243346214294	-0.0909417867660522	0.442756414413452	0.195686742663383	-0.0348833836615086	-0.887967944145203	-2.79365849494934	-0.667963802814484	-0.0557073503732681	-0.199860841035843	0.0163989048451185	0.188392966985703	-0.17005181312561	0.0443523973226547	-3.62201571464539	-0.587046980857849	0.040908258408308	0.320651084184647	-0.357228845357895	-0.527824223041534	0.519502758979797
E5RHW4;O94905;E5RJ09;O94905-2;O94905-3	E5RHW4;O94905	Erlin-2	ERLIN2		-2.50249481201172	0.249734252691269	-0.0709403678774834	0.960378706455231	0.443803727626801	0.524741291999817	0.441406100988388	-0.0622964650392532	0.231375247240067	+	15.6301	13	13	11	338	catabolic process;cellular catabolic process;cellular macromolecule catabolic process;cellular macromolecule metabolic process;cellular metabolic process;cellular process;ER-associated protein catabolic process;macromolecule catabolic process;macromolecule metabolic process;metabolic process;modification-dependent macromolecule catabolic process;modification-dependent protein catabolic process;pr…		cell part;cytoplasm;cytoplasmic part;endoplasmic reticulum;endoplasmic reticulum membrane;endoplasmic reticulum part;extracellular membrane-bounded organelle;extracellular organelle;extracellular region part;extracellular vesicular exosome;integral to membrane;intracellular membrane-bounded organelle;intracellular organelle;intracellular organelle part;intracellular part;intrinsic to membrane;mac…		Band_7	-3.37953233718872	-1.36559736728668	0.15896138548851	0.244691237807274	-0.190492138266563	0.00280136847868562	-0.0331095606088638	0.293614029884338	0.0371158607304096	-1.03171050548553	0.345842450857162	0.749082207679749	0.308050215244293	-0.00210960395634174	-0.0508306063711643	-0.142536714673042	0.0952018350362778	0.0853798910975456	-2.54883313179016	-0.926802694797516	0.254777282476425	0.126774489879608	0.394186586141586	0.337062031030655	1.23191237449646
Q7L5N1;E7EM64;H7C3T0	Q7L5N1;E7EM64	COP9 signalosome complex subunit 6	COPS6		-1.65203845500946	0.454768985509872	0.677008807659149	0.415068864822388	0.277809917926788	0.540438771247864	0.713359475135803	-0.338503539562225	0.465061247348785	+	12.2576	12	12	12	372	cellular macromolecule metabolic process;cellular metabolic process;cellular process;cellular protein metabolic process;cullin deneddylation;macromolecule metabolic process;macromolecule modification;metabolic process;primary metabolic process;protein deneddylation;protein metabolic process;protein modification by small protein conjugation or removal;protein modification by small protein removal;…		cell part;cytoplasm;extracellular membrane-bounded organelle;extracellular organelle;extracellular region part;extracellular vesicular exosome;intracellular organelle part;intracellular part;macromolecular complex;membrane-bounded organelle;membrane-bounded vesicle;nuclear part;nucleoplasm;organelle;organelle part;protein complex;signalosome;vesicle		JAB;MitMem_reg	-1.38638365268707	-1.6070362329483	0.404628962278366	0.346602737903595	0.702332198619843	0.905369520187378	0.53340071439743	0.0865966528654099	0.334984928369522	-0.00649030972272158	0.442973166704178	0.414937973022461	0.440026849508286	0.299176603555679	-0.270682394504547	-0.658536732196808	0.291495621204376	0.206820458173752	-1.45365309715271	-1.69704067707062	0.458517342805862	0.723783671855927	1.21444141864777	1.03609085083008	0.608487188816071
E7EPV7;P37840-2;P37840;H6UYS7;P37840-3;D6RA31;G4Y816;Q16143	E7EPV7;P37840-2;P37840;H6UYS7;P37840-3	Alpha-synuclein	SNCA		1.9782167673111	-0.100625932216644	-0.0164961032569408	0.319894790649414	0.192346081137657	0.0759790539741516	0.00857849232852459	-0.00442802906036377	-0.41647332906723	+	5.23773	7	7	7	315	activation of caspase activity;adult behavior;adult locomotory behavior;aging;alcohol biosynthetic process;alcohol metabolic process;amine biosynthetic process;amine metabolic process;amine transport;ATP synthesis coupled electron transport;behavior;behavioral response to cocaine;benzene-containing compound metabolic process;biological regulation;biosynthetic process;carboxylic acid metabolic pro…	alpha-tubulin binding;binding;calcium ion binding;caspase inhibitor activity;caspase regulator activity;catalytic activity;cation binding;copper ion binding;cysteine-type endopeptidase inhibitor activity;cytoskeletal protein binding;DNA binding;dynein binding;endopeptidase inhibitor activity;endopeptidase regulator activity;enzyme inhibitor activity;enzyme regulator activity;ferrous iron binding;…	actin cytoskeleton;axon;axon part;cell cortex;cell junction;cell part;cell projection;cell projection part;clathrin-coated vesicle;coated vesicle;cytoplasm;cytoplasmic membrane-bounded vesicle;cytoplasmic part;cytoplasmic vesicle;cytoplasmic vesicle membrane;cytoplasmic vesicle part;cytoskeleton;cytosol;endoplasmic reticulum;extracellular matrix part;extracellular region;extracellular region part…	Alzheimer's disease;Parkinson's disease	Synuclein	0.90865421295166	1.09123229980469	-0.501121878623962	-0.168020620942116	0.236402899026871	0.0784040838479996	0.857704222202301	0.529857575893402	0.519126653671265	0.66471916437149	0.459700435400009	0.175492584705353	0.0250651724636555	0.500508785247803	-0.0901762247085571	-0.139277845621109	0.0532388351857662	-0.13405005633831	2.30770945549011	1.87552690505981	0.796355724334717	0.0560155734419823	0.326573073863983	0.683954834938049	1.22184145450592
E9PAV3;F8VZJ2;H0YHX9;Q13765;E9PAV3-2;F8W0W4;F8W1N5;F8VNW4;F8VZ58;Q9BZK3	E9PAV3;F8VZJ2;H0YHX9;Q13765;E9PAV3-2;F8W0W4;F8W1N5;F8VNW4	Nascent polypeptide-associated complex subunit alpha. muscle-specific form;Nascent polypeptide-associated complex subunit alpha	NACA		1.63889038562775	-0.0549040734767914	0.194210365414619	0.434661507606506	0.238922849297523	-0.529441773891449	-0.100935243070126	-0.0288501009345055	-0.261699557304382	+	4.18393	6	6	6	507	anatomical structure development;anatomical structure morphogenesis;biological regulation;biosynthetic process;cardiac chamber development;cardiac ventricle development;cellular biosynthetic process;cellular macromolecule biosynthetic process;cellular macromolecule metabolic process;cellular metabolic process;cellular nitrogen compound metabolic process;cellular process;cellular protein metabolic…	binding;DNA binding;nucleic acid binding;protein binding;protein binding transcription factor activity;TBP-class protein binding;transcription coactivator activity;transcription cofactor activity;transcription factor binding;transcription factor binding transcription factor activity	cell part;cytoplasm;cytoplasmic part;extracellular membrane-bounded organelle;extracellular organelle;extracellular region part;extracellular vesicular exosome;intracellular membrane-bounded organelle;intracellular organelle;intracellular part;macromolecular complex;membrane-bounded organelle;membrane-bounded vesicle;nascent polypeptide-associated complex;nucleus;organelle;protein complex;vesicle		NAC	1.96048486232758	1.95331656932831	0.0283300261944532	0.336908429861069	0.579544246196747	0.438650101423264	0.490594863891602	0.616508543491364	0.395001918077469	0.620544493198395	0.46500501036644	0.193043455481529	0.214986875653267	0.430637806653976	0.250217437744141	0.142018184065819	0.457612156867981	0.560982286930084	2.36157131195068	2.3371114730835	0.74780935049057	0.483517855405807	0.672780573368073	0.783087253570557	1.13674223423004
E9PDR0;P05166;C9JQS9;E7EX59;P05166-2;E7EUY3;E7ETT1;E7ETT4;E9PEC3;F8WBI9;E7ENC1;H7C5C9;C9JVW9;C9JVY9;C9JAW3	E9PDR0;P05166;C9JQS9;E7EX59;P05166-2;E7EUY3;E7ETT1;E7ETT4;E9PEC3;F8WBI9	Propionyl-CoA carboxylase beta chain. mitochondrial	PCCB		2.5657787322998	-0.397818565368652	-0.109688818454742	-0.231722831726074	-0.0579243749380112	-0.35825377702713	-0.482997387647629	-0.241289615631104	-0.777024626731873	+	15.7516	26	26	26	2999	biotin metabolic process;carboxylic acid catabolic process;carboxylic acid metabolic process;catabolic process;cellular amide metabolic process;cellular catabolic process;cellular ketone metabolic process;cellular lipid catabolic process;cellular lipid metabolic process;cellular metabolic process;cellular nitrogen compound metabolic process;cellular process;cofactor metabolic process;fatty acid b…	adenyl nucleotide binding;adenyl ribonucleotide binding;ATP binding;binding;catalytic activity;CoA carboxylase activity;ligase activity;ligase activity, forming carbon-carbon bonds;nucleotide binding;propionyl-CoA carboxylase activity;purine nucleotide binding;purine ribonucleoside triphosphate binding;purine ribonucleotide binding;ribonucleotide binding	cell part;cytoplasmic part;cytosol;intracellular membrane-bounded organelle;intracellular organelle;intracellular organelle lumen;intracellular organelle part;intracellular part;membrane-bounded organelle;membrane-enclosed lumen;mitochondrial matrix;mitochondrial part;mitochondrion;organelle;organelle lumen;organelle part	Carbon fixation pathways in prokaryotes;Glyoxylate and dicarboxylate metabolism;Propanoate metabolism;Valine, leucine and isoleucine degradation	Carboxyl_trans	1.30642688274384	1.22006297111511	-0.969403266906738	-0.945568740367889	-0.133036926388741	-0.293320119380951	-0.382135659456253	-0.449519366025925	-0.830875039100647	-0.451585829257965	-0.451043903827667	-0.921371817588806	-0.497870713472366	-0.610814571380615	-0.89408665895462	-1.01380455493927	-1.31295537948608	-1.15577673912048	1.98278427124023	1.93999898433685	-0.291482180356979	-0.415143579244614	0.120289400219917	-0.0863407030701637	-0.221323594450951
E9PJD7;Q6ZMK1-2;Q6ZMK1;E9PQ42;Q6ZMK1-4	E9PJD7;Q6ZMK1-2;Q6ZMK1;E9PQ42	Cysteine and histidine-rich protein 1	CYHR1		-1.54681348800659	0.663070619106293	1.29397833347321	-0.135767906904221	-0.226312100887299	0.619715690612793	0.686193466186523	-0.948211312294006	0.93573933839798	+	14.1942	13	13	13	265		binding;cation binding;ion binding;metal ion binding;transition metal ion binding;zinc ion binding	cell part;cytoplasmic part;envelope;intracellular organelle part;intracellular part;nuclear envelope;nuclear part;nucleoplasm;organelle envelope;organelle part;perinuclear region of cytoplasm			-2.17973017692566	-1.01911985874176	0.228121981024742	0.0627238154411316	0.415344506502151	0.551186382770538	-0.495356470346451	-0.798435866832733	-0.39519202709198	-0.835504233837128	-0.0163977276533842	0.453015834093094	0.0875695645809174	0.179873690009117	-0.640480101108551	-0.307924956083298	0.179124876856804	0.0783857405185699	-1.39308822154999	-1.92867374420166	0.702091574668884	0.465456128120422	1.41295123100281	1.45524597167969	0.111178904771805
E9PMH5;Q13490;Q13490-2;A0A087X2B2;H0YDY3;E9PNM6;E9PIW1;E9PI77;E9PQZ9	E9PMH5;Q13490;Q13490-2;A0A087X2B2	Baculoviral IAP repeat-containing protein 2	BIRC2		-2.85986661911011	0.417353808879852	0.513449609279633	0.0617746412754059	0.398830473423004	0.369283884763718	0.280405223369598	0.429503113031387	0.344823956489563	+	39.063	34	34	27	2083	activation of immune response;activation of innate immune response;anatomical structure development;apoptosis;biological regulation;biosynthetic process;catabolic process;cell death;cell surface receptor linked signaling pathway;cellular biosynthetic process;cellular catabolic process;cellular component assembly;cellular component disassembly;cellular component disassembly at cellular level;cellu…	acid-amino acid ligase activity;binding;caspase inhibitor activity;caspase regulator activity;catalytic activity;cation binding;cysteine-type endopeptidase inhibitor activity;endopeptidase inhibitor activity;endopeptidase regulator activity;enzyme inhibitor activity;enzyme regulator activity;ion binding;ligase activity;ligase activity, forming carbon-nitrogen bonds;metal ion binding;peptidase inh…	CD40 receptor complex;cell part;chromosome;cytoplasm;cytoplasmic part;cytosol;internal side of plasma membrane;intracellular membrane-bounded organelle;intracellular non-membrane-bounded organelle;intracellular organelle;intracellular part;macromolecular complex;membrane part;membrane raft;membrane-bounded organelle;non-membrane-bounded organelle;nucleus;organelle;plasma membrane part;protein com…	Apoptosis;Focal adhesion;NOD-like receptor signaling pathway;Pathways in cancer;Small cell lung cancer;Toxoplasmosis;Ubiquitin mediated proteolysis	BIR;CARD	-3.36098265647888	-2.41064715385437	-0.0621796362102032	-0.0216103699058294	0.191978842020035	0.255628257989883	-0.0439956821501255	-0.0511960573494434	0.158189311623573	0.152723580598831	0.0649231746792793	-0.00790446810424328	-0.0771896243095398	0.162795171141624	0.259482204914093	-0.0460616163909435	0.120109096169472	0.264919400215149	-3.45866727828979	-2.76835918426514	0.294883519411087	0.194264397025108	0.368655413389206	0.205249220132828	-0.0553130395710468
E9PR30;P62861	E9PR30;P62861	40S ribosomal protein S30	FAU		1.86371207237244	-1.00531888008118	-0.086175225675106	0.600639045238495	-0.361547887325287	-0.612558007240295	-0.231022536754608	-0.388197779655457	-0.355858236551285	+	4.991	2	2	2	148	antibacterial humoral response;antimicrobial humoral response;biosynthetic process;catabolic process;cellular biosynthetic process;cellular catabolic process;cellular component disassembly;cellular component disassembly at cellular level;cellular component organization;cellular component organization at cellular level;cellular component organization or biogenesis;cellular component organization o…	binding;nucleic acid binding;RNA binding;structural constituent of ribosome;structural molecule activity	cell part;cytoplasmic part;cytosol;cytosolic small ribosomal subunit;extracellular region part;extracellular space;intracellular non-membrane-bounded organelle;intracellular organelle;intracellular organelle part;intracellular part;macromolecular complex;non-membrane-bounded organelle;organelle;organelle part;ribonucleoprotein complex;ribosome;small ribosomal subunit		Ribosomal_S30	1.6397796869278	-0.219754725694656	-1.20913207530975	-1.02667355537415	-0.934052228927612	1.16198515892029	-0.27471461892128	-1.50273633003235	-0.385611176490784	-1.02149510383606	-0.550489604473114	-0.600904822349548	-0.614231109619141	-0.701269745826721	-0.407203912734985	-0.36919167637825	-0.386241048574448	-0.628390669822693	1.88449954986572	1.84292459487915	-1.14876818656921	-0.983964085578918	0.979192733764648	-0.115355029702187	-0.0872915089130402
F2Z2E2;Q86VI3	F2Z2E2;Q86VI3	Ras GTPase-activating-like protein IQGAP3	IQGAP3		-2.42018365859985	0.33761340379715	0.23329371213913	0.251279354095459	0.322388112545013	0.294944047927856	0.360336512327194	0.309734433889389	0.260919690132141	+	20.2386	53	53	52	1046	activation of MAPK activity;biological regulation;cell cycle process;cellular component organization;cellular component organization or biogenesis;cellular macromolecule metabolic process;cellular metabolic process;cellular process;cellular protein metabolic process;cellular response to chemical stimulus;cellular response to organic substance;cellular response to stimulus;ERK1 and ERK2 cascade;G1…	binding;calmodulin binding;cytoskeletal protein binding;myosin binding;myosin light chain binding;myosin VI binding;myosin VI light chain binding;protein binding	cell junction;cell part;cell-cell junction;cytoplasmic part;cytosol;intracellular;intracellular part;lateral plasma membrane;membrane part;plasma membrane part	Regulation of actin cytoskeleton	CH;IQ;RasGAP;RasGAP_C	-3.04307675361633	-2.25727772712708	0.0384561382234097	-0.169321179389954	0.0436674505472183	0.0123703768476844	-0.244268357753754	-0.425983279943466	-0.00984095316380262	-0.355947732925415	0.149719059467316	-0.0547637268900871	0.0125669194385409	0.0243556201457977	-0.0404413715004921	-0.0102690672501922	0.189989015460014	-0.0567953214049339	-4.68261528015137	-2.36978006362915	0.248375967144966	0.107736647129059	0.42291995882988	0.533554315567017	0.254398763179779
F8VWW7;Q8NCJ5;B7Z1Y3;H0YI85	F8VWW7;Q8NCJ5	SPRY domain-containing protein 3	SPRYD3		-2.2397096157074	0.510191679000854	0.687942147254944	-1.41990447044373	0.369543671607971	0.286157876253128	0.508782923221588	0.463395595550537	0.431803613901138	+	26.7511	16	16	16	429					SPRY	-3.35431694984436	-2.2740364074707	0.493449509143829	0.667820751667023	0.452393412590027	0.66119521856308	-0.930572271347046	-0.901672005653381	0.267828643321991	0.362448513507843	0.474288284778595	0.252456784248352	0.768434584140778	0.514046311378479	0.68950355052948	0.460044384002686	0.346596568822861	0.683894097805023	-3.3404529094696	-1.5965119600296	0.755404889583588	0.52693384885788	0.714689075946808	0.622362375259399	-1.56054556369781
F8W6I7;P09651-3;P09651-2;P09651;F8VZ49;Q32P51;F8W646;F8VTQ5;H0YH80;F8VYN5	F8W6I7;P09651-3;P09651-2;P09651;F8VZ49;Q32P51;F8W646;F8VTQ5	Heterogeneous nuclear ribonucleoprotein A1;Heterogeneous nuclear ribonucleoprotein A1. N-terminally processed;Heterogeneous nuclear ribonucleoprotein A1-like 2	HNRNPA1;HNRNPA1L2		1.81768202781677	-0.441862523555756	-0.273721307516098	0.408860981464386	0.0364130511879921	-0.193058907985687	-0.125838071107864	0.0813829228281975	-0.45066311955452	+	4.84505	16	16	16	1160	alternative nuclear mRNA splicing, via spliceosome;cellular macromolecule metabolic process;cellular metabolic process;cellular nitrogen compound metabolic process;cellular process;establishment of localization;establishment of localization in cell;establishment of RNA localization;gene expression;intracellular transport;macromolecule metabolic process;metabolic process;mRNA metabolic process;mRN…	binding;DNA binding;nucleic acid binding;nucleotide binding;RNA binding;single-stranded DNA binding;single-stranded RNA binding;structure-specific DNA binding	catalytic step 2 spliceosome;cell part;cytoplasm;cytoskeleton;extracellular membrane-bounded organelle;extracellular organelle;extracellular region part;extracellular vesicular exosome;intermediate filament cytoskeleton;intracellular non-membrane-bounded organelle;intracellular organelle;intracellular organelle part;intracellular part;macromolecular complex;membrane;membrane-bounded organelle;mem…	Spliceosome	HnRNPA1;RRM_1	2.23682761192322	2.43509411811829	0.602668642997742	0.547449350357056	0.797253370285034	0.729312002658844	0.752743721008301	0.753997564315796	0.744941592216492	0.951996862888336	0.79730212688446	0.459471315145493	0.647827625274658	0.656000256538391	0.392237842082977	0.457326292991638	0.42651954293251	0.434826731681824	2.66016364097595	2.44181966781616	0.285022675991058	0.159375756978989	0.273882120847702	0.221271976828575	0.972382605075836
H3BPK3;H3BPQ4;Q16775-2;Q16775;H3BQW8;Q16775-3	H3BPK3;H3BPQ4;Q16775-2;Q16775;H3BQW8	Hydroxyacylglutathione hydrolase. mitochondrial	HAGH		2.06091547012329	0.0790083110332489	-0.447219252586365	0.406190276145935	0.305700689554214	0.171759277582169	-0.600174486637115	-0.440336048603058	-0.338883340358734	+	7.32395	7	7	7	205	amine biosynthetic process;amine metabolic process;biosynthetic process;carboxylic acid biosynthetic process;carboxylic acid metabolic process;cellular amine metabolic process;cellular amino acid biosynthetic process;cellular amino acid metabolic process;cellular biosynthetic process;cellular ketone metabolic process;cellular metabolic process;cellular modified amino acid biosynthetic process;cel…	binding;catalytic activity;cation binding;hydrolase activity;hydrolase activity, acting on ester bonds;hydroxyacylglutathione hydrolase activity;ion binding;metal ion binding;thiolester hydrolase activity;transition metal ion binding;zinc ion binding	cell part;cytoplasm;cytoplasmic part;extracellular membrane-bounded organelle;extracellular organelle;extracellular region part;extracellular vesicular exosome;intracellular organelle lumen;intracellular organelle part;intracellular part;membrane-bounded organelle;membrane-bounded vesicle;membrane-enclosed lumen;mitochondrial matrix;mitochondrial part;organelle;organelle lumen;organelle part;vesi…	Pyruvate metabolism	Lactamase_B	1.61299824714661	2.05587530136108	0.32949310541153	0.139867082238197	0.611871898174286	0.352876394987106	-0.84265547990799	-0.454588502645493	0.0597708895802498	-1.06856215000153	-0.590331315994263	0.419419825077057	-1.25241839885712	0.577303946018219	0.305999428033829	0.156734675168991	-0.403668910264969	0.461734563112259	2.27650117874146	1.92496824264526	0.284252762794495	0.336256802082062	-0.632374465465546	-0.41318079829216	0.596843719482422
I3L0N3;P46459;P46459-2;I3L0L3;K7EQD6;I3L2G1;I3L338;I3L4Q9	I3L0N3;P46459;P46459-2	Vesicle-fusing ATPase	NSF		-1.03071165084839	-0.845207393169403	0.347172141075134	0.929990768432617	0.371109068393707	-0.867732048034668	-0.337709605693817	0.898857235908508	-0.327240943908691	+	9.93756	35	35	35	1445	ATP metabolic process;biological regulation;cation transport;cell communication;cell-cell signaling;cellular component organization;cellular component organization or biogenesis;cellular membrane fusion;cellular membrane organization;cellular metabolic process;cellular nitrogen compound metabolic process;cellular process;establishment of localization;establishment of localization in cell;establis…	adenyl nucleotide binding;adenyl ribonucleotide binding;ATP binding;ATPase activity;ATPase activity, coupled;binding;catalytic activity;cation binding;enzyme binding;GTPase binding;hydrolase activity;hydrolase activity, acting on acid anhydrides;hydrolase activity, acting on acid anhydrides, in phosphorus-containing anhydrides;ion binding;kinase binding;metal ion binding;nucleoside-triphosphatase…	cell part;cell projection part;cytoplasm;cytoplasmic part;cytoskeletal part;cytosol;dendritic shaft;extracellular membrane-bounded organelle;extracellular organelle;extracellular region part;extracellular vesicular exosome;Golgi apparatus part;Golgi stack;intracellular organelle part;intracellular part;lysosomal membrane;membrane;membrane-bounded organelle;membrane-bounded vesicle;organelle;organ…	Vasopressin-regulated water reabsorption	AAA;CDC48_2;CDC48_N	-2.1040210723877	-2.17828130722046	-0.918245673179626	-0.568130552768707	-0.0539656393229961	0.313129216432571	0.784034669399261	0.658777713775635	0.166861101984978	0.294879585504532	-1.07362771034241	-0.75064891576767	-0.271264523267746	-0.353125184774399	0.525348424911499	0.800748944282532	-0.217139586806297	-0.318812668323517	-0.404504984617233	-0.404978483915329	-0.885969400405884	-0.987667143344879	0.133580401539803	0.154865264892578	0.443994075059891
I3L2W2;Q96JN8-2;Q96JN8;I3L100;I3L2Z9;K7ESM1;K7ESJ6;K7EPS7	I3L2W2;Q96JN8-2;Q96JN8;I3L100;I3L2Z9	Neuralized-like protein 4	NEURL4		-2.90342378616333	0.415826410055161	0.301236301660538	0.307796984910965	0.31186443567276	0.263134300708771	0.23461602628231	0.227288261055946	0.360105574131012	+	36.4885	44	44	44	1756			cell part;centriole;cytoplasmic part;cytoskeletal part;intracellular non-membrane-bounded organelle;intracellular organelle;intracellular organelle part;intracellular part;microtubule organizing center part;non-membrane-bounded organelle;organelle;organelle part		Neuralized	-2.91955304145813	-2.88729453086853	0.225279465317726	0.187201663851738	0.24568173289299	0.298915386199951	0.283070296049118	0.332523673772812	0.31255367398262	0.298139989376068	0.0200868230313063	0.241940766572952	0.156713128089905	0.187971025705338	0.260047078132629	0.393707811832428	0.202230542898178	0.364366501569748	-3.43081474304199	-1.96718811988831	0.319122672080994	0.192659705877304	0.216565653681755	0.21322825551033	0.333877980709076
J3KPX7;Q99623-2;Q99623;F5GY37;F5H3X6;F5GWA7;F5H0C5;F5H2D2	J3KPX7;Q99623-2;Q99623;F5GY37;F5H3X6;F5GWA7	Prohibitin-2	PHB2		-2.4228777885437	0.229961693286896	0.303595542907715	0.0468932911753654	0.628567755222321	0.0139891132712364	0.38494411110878	0.391948729753494	0.16933885216713	+	15.6337	10	10	10	478	anatomical structure development;anatomical structure morphogenesis;biological regulation;biosynthetic process;branching involved in mammary gland duct morphogenesis;branching morphogenesis of a tube;cellular biosynthetic process;cellular component organization;cellular component organization at cellular level;cellular component organization or biogenesis;cellular component organization or biogen…	binding;estrogen receptor binding;hormone receptor binding;nuclear hormone receptor binding;protein binding;protein N-terminus binding;receptor binding;steroid hormone receptor binding	cell part;cell surface;cytoplasmic part;extracellular membrane-bounded organelle;extracellular organelle;extracellular region part;extracellular vesicular exosome;intracellular membrane-bounded organelle;intracellular organelle;intracellular organelle part;intracellular part;macromolecular complex;membrane;membrane-bounded organelle;membrane-bounded vesicle;mitochondrial inner membrane;mitochondr…		Band_7	-4.34037828445435	-2.96810674667358	0.263942152261734	-0.480479598045349	-0.348018646240234	-0.568671822547913	-0.759172797203064	-0.354481011629105	-0.150295063853264	-0.0418948158621788	-0.263809680938721	-0.275454074144363	-1.05438685417175	0.113724291324615	0.0139343095943332	-0.418817788362503	-0.582818627357483	-0.253818809986115	-2.88499617576599	-2.19341850280762	0.443561315536499	-0.113615147769451	0.654543161392212	0.392205238342285	0.425769418478012
J3KR44;Q96FW1;F5H6Q1;F5GYN4;F5GYJ8;F5H3F0;Q96FW1-2	J3KR44;Q96FW1;F5H6Q1;F5GYN4;F5GYJ8;F5H3F0;Q96FW1-2	Ubiquitin thioesterase OTUB1	OTUB1		-2.00472640991211	0.205309987068176	0.44637793302536	-0.642764031887054	-1.11575567722321	1.05669176578522	-0.0607421137392521	1.07582592964172	0.0391246229410172	+	47.0834	20	20	20	3149	biological regulation;cellular macromolecule metabolic process;cellular metabolic process;cellular nitrogen compound metabolic process;cellular process;cellular protein metabolic process;cellular response to stimulus;cellular response to stress;DNA metabolic process;DNA repair;immune system process;macromolecule metabolic process;macromolecule modification;metabolic process;negative regulation of…	binding;catalytic activity;cysteine-type peptidase activity;enzyme binding;hydrolase activity;NEDD8-specific protease activity;peptidase activity;peptidase activity, acting on L-amino acid peptides;protein binding;small conjugating protein binding;small conjugating protein-specific protease activity;ubiquitin binding;ubiquitin protein ligase binding;ubiquitin-specific protease activity	cell part;cytoplasm;extracellular membrane-bounded organelle;extracellular organelle;extracellular region part;extracellular vesicular exosome;intracellular part;membrane-bounded organelle;membrane-bounded vesicle;organelle;vesicle		Peptidase_C65	-1.36278510093689	-1.5840767621994	0.0837514698505402	0.103203810751438	0.523837447166443	0.475689679384232	-0.583018124103546	-0.585600137710571	-1.06066703796387	-1.10079419612885	1.05166864395142	1.03426599502563	-0.0502559989690781	-0.0979838818311691	1.13205933570862	1.0883948802948	-0.113240890204906	-0.0859529301524162	-2.16093587875366	-2.00115537643433	0.131075859069824	0.162106409668922	0.451142817735672	0.438983708620071	-0.560550034046173
K4DI93;Q13620-1;Q13620;Q13620-3;A6NE76	K4DI93;Q13620-1;Q13620;Q13620-3	Cullin-4B	CUL4B		-2.80629253387451	0.316816121339798	0.755598306655884	0.443589150905609	-0.436205387115479	0.620851755142212	0.762007236480713	-0.0832792371511459	0.496250033378601	+	37.3859	35	35	24	1047	biological regulation;biosynthetic process;catabolic process;cell cycle;cellular biosynthetic process;cellular catabolic process;cellular component organization;cellular component organization at cellular level;cellular component organization or biogenesis;cellular component organization or biogenesis at cellular level;cellular macromolecule biosynthetic process;cellular macromolecule catabolic p…		cell part;CUL4 RING ubiquitin ligase complex;Cul4B-RING ubiquitin ligase complex;cullin-RING ubiquitin ligase complex;cytoplasm;extracellular membrane-bounded organelle;extracellular organelle;extracellular region part;extracellular vesicular exosome;intracellular organelle part;intracellular part;macromolecular complex;membrane;membrane-bounded organelle;membrane-bounded vesicle;nuclear part;nuc…	Nucleotide excision repair;Ubiquitin mediated proteolysis	Cullin;Cullin_Nedd8	-2.38594269752502	-3.15270209312439	0.146647840738297	0.104279384016991	0.614667475223541	0.580814003944397	0.22151517868042	0.118375644087791	-0.405237644910812	-0.533489286899567	0.514327585697174	0.70302802324295	0.744460225105286	0.781567931175232	0.0467679612338543	-0.0519004017114639	0.480267703533173	0.417676627635956	-3.10199069976807	-1.96214604377747	0.256131052970886	0.140420064330101	0.753503978252411	0.801571428775787	0.391429036855698
K7EIY6;Q9BV68-2;Q9BV68;U3KQF4	K7EIY6;Q9BV68-2;Q9BV68;U3KQF4	E3 ubiquitin-protein ligase RNF126	RNF126		-2.89358282089233	0.329682886600494	0.460781037807465	0.560455560684204	0.270874738693237	0.327744364738464	0.31366840004921	0.26754093170166	0.295460999011993	+	43.6582	8	8	8	1721	biological regulation;catabolic process;cellular catabolic process;cellular macromolecule catabolic process;cellular macromolecule metabolic process;cellular metabolic process;cellular process;cellular protein metabolic process;cellular response to chemical stimulus;cellular response to misfolded protein;cellular response to organic substance;cellular response to stimulus;cellular response to str…	binding;catalytic activity;cation binding;ion binding;ligase activity;metal ion binding;transition metal ion binding;zinc ion binding	cell part;cytoplasm;intracellular membrane-bounded organelle;intracellular organelle;intracellular part;membrane-bounded organelle;nucleus;organelle		zf-RING_2	-3.00173163414001	-3.7200174331665	0.101158507168293	0.170567706227303	0.333858966827393	0.109693333506584	0.471440076828003	0.478091299533844	-0.077138215303421	0.0603546723723412	0.300912857055664	0.153767883777618	0.106492392718792	0.143307358026505	-0.118413984775543	-0.0280878413468599	0.120210282504559	0.0961539521813393	-2.25816345214844	-2.78543376922607	0.355486899614334	0.42378705739975	0.461657702922821	0.378749132156372	0.739889562129974
K7EKE6;K7EJE8;P36776-2;P36776;P36776-3;K7ER27;K7ERR6;K7ER56;K7EQF8	K7EKE6;K7EJE8;P36776-2;P36776;P36776-3	Lon protease homolog. mitochondrial	LONP1		-2.14513111114502	0.206146150827408	0.71496456861496	-1.16204762458801	0.849519610404968	-0.357026636600494	0.289209872484207	0.721789598464966	0.404294013977051	+	23.9008	29	29	29	1075	aging;biological regulation;catabolic process;cellular catabolic process;cellular component assembly;cellular component assembly at cellular level;cellular component organization;cellular component organization at cellular level;cellular component organization or biogenesis;cellular component organization or biogenesis at cellular level;cellular macromolecular complex assembly;cellular macromolec…	adenyl nucleotide binding;adenyl ribonucleotide binding;ADP binding;ATP binding;ATPase activity;ATPase activity, coupled;ATP-dependent peptidase activity;binding;catalytic activity;DNA binding;DNA polymerase binding;endopeptidase activity;enzyme binding;G-quadruplex DNA binding;hydrolase activity;hydrolase activity, acting on acid anhydrides;hydrolase activity, acting on acid anhydrides, in phosp…	cell part;cytoplasm;cytoplasmic part;intracellular membrane-bounded organelle;intracellular non-membrane-bounded organelle;intracellular organelle;intracellular organelle lumen;intracellular organelle part;intracellular part;membrane;membrane-bounded organelle;membrane-enclosed lumen;mitochondrial matrix;mitochondrial nucleoid;mitochondrial part;mitochondrion;non-membrane-bounded organelle;nucleo…		AAA;LON;Lon_C	-2.45073676109314	-1.93483710289001	-0.314404636621475	-0.318524956703186	0.0434586592018604	0.0714653879404068	-1.19892120361328	-1.3079959154129	0.160551249980927	0.273704946041107	-0.748311638832092	-0.68781179189682	-0.17118801176548	-0.315299034118652	0.293525129556656	0.24932199716568	-0.119002036750317	0.0655148774385452	-3.33430171012878	-1.9956122636795	0.136440441012383	0.103991903364658	0.645544528961182	0.554412066936493	-1.11178958415985
K7ELG9;Q3MHD2;Q3MHD2-2	K7ELG9;Q3MHD2;Q3MHD2-2	Protein LSM12 homolog	LSM12		2.40303444862366	-0.378146708011627	0.231622532010078	0.236196413636208	-0.000898832455277443	-0.262015104293823	-0.711737155914307	-0.127973929047585	-0.624327063560486	+	15.2139	6	6	6	411					AD	2.3618631362915	2.44420576095581	-0.0645397678017616	-0.258332192897797	0.256918013095856	0.422577917575836	0.324889719486237	0.625926613807678	0.208870887756348	0.254301488399506	0.111340589821339	0.255609750747681	0.236983373761177	0.279847592115402	0.395056903362274	-0.0347506031394005	-0.182255312800407	-0.0882663279771805	1.58678364753723	2.26202964782715	-0.49796125292778	-0.720304787158966	-0.127749621868134	-0.0760784894227982	0.0655089914798737
M0R2B7;P28340;M0QZR8;M0QXE6;M0QXQ2;M0QZB4;M0R3H8;M0R2I8	M0R2B7;P28340;M0QZR8	DNA polymerase;DNA polymerase delta catalytic subunit	POLD1		-1.76364135742188	0.280837714672089	0.590858399868011	0.671053647994995	0.201306343078613	0.599827826023102	0.360385477542877	-0.259097009897232	0.512796998023987	+	6.9737	37	37	37	640	anatomical structure homeostasis;base-excision repair;base-excision repair, gap-filling;biological regulation;biosynthetic process;cell cycle;cellular biosynthetic process;cellular component organization;cellular component organization at cellular level;cellular component organization or biogenesis;cellular component organization or biogenesis at cellular level;cellular macromolecule biosynthetic…	3'-5' exonuclease activity;3'-5'-exodeoxyribonuclease activity;4 iron, 4 sulfur cluster binding;binding;catalytic activity;cation binding;chromatin binding;damaged DNA binding;deoxyribonuclease activity;DNA binding;DNA polymerase activity;DNA-directed DNA polymerase activity;exodeoxyribonuclease activity;exodeoxyribonuclease activity, producing 5'-phosphomonoesters;exonuclease activity;exonucleas…	aggresome;cell part;chromosomal part;cytoplasm;delta DNA polymerase complex;DNA polymerase complex;inclusion body;intracellular membrane-bounded organelle;intracellular organelle;intracellular organelle part;intracellular part;macromolecular complex;membrane;membrane-bounded organelle;nuclear chromosome part;nuclear part;nucleoplasm;nucleotide-excision repair complex;nucleus;organelle;organelle p…	Base excision repair;DNA replication;Homologous recombination;Mismatch repair;Nucleotide excision repair;Purine metabolism;Pyrimidine metabolism	DNA_pol_B;DNA_pol_B_exo1;zf-C4pol	-4.26850271224976	-2.19366788864136	-0.999832510948181	-0.840716063976288	-0.444023907184601	-0.516990423202515	-1.13864171504974	-0.715244293212891	-0.530096888542175	-1.03345382213593	-0.889473915100098	-1.02620184421539	-0.626420319080353	-1.06324851512909	-0.636087417602539	-0.976165235042572	-0.144492879509926	-0.674676477909088	-2.21992516517639	-1.33361494541168	0.217033177614212	-0.139935836195946	0.396725207567215	0.409351021051407	0.295529723167419
O00231;O00231-2;J3QRY4;J3QS13;J3KSW3	O00231;O00231-2	26S proteasome non-ATPase regulatory subunit 11	PSMD11		-2.57995843887329	0.397478997707367	-0.0505662113428116	-0.0922927781939507	-0.0776198357343674	0.613042712211609	0.270200848579407	0.756500720977783	0.353651165962219	+	36.0556	36	36	36	4599	activation of immune response;activation of innate immune response;anaphase-promoting complex-dependent proteasomal ubiquitin-dependent protein catabolic process;antigen processing and presentation;antigen processing and presentation of exogenous antigen;antigen processing and presentation of exogenous peptide antigen;antigen processing and presentation of exogenous peptide antigen via MHC class …		cell part;cytoplasmic part;cytosol;extracellular membrane-bounded organelle;extracellular organelle;extracellular region part;extracellular vesicular exosome;intracellular membrane-bounded organelle;intracellular organelle;intracellular organelle part;intracellular part;macromolecular complex;membrane;membrane-bounded organelle;membrane-bounded vesicle;nuclear part;nucleoplasm;nucleus;organelle;o…	Proteasome	PCI	-1.92140448093414	-1.85653054714203	0.264616966247559	0.226091906428337	-0.304934948682785	-0.234735116362572	-0.361617803573608	-0.247270718216896	-0.34125617146492	-0.366019785404205	0.327414393424988	0.335800379514694	0.0832743793725967	0.123019650578499	0.716811239719391	0.761912822723389	0.109279610216618	0.0994052588939667	-2.40456485748291	-2.75535202026367	0.370694100856781	0.424263924360275	-0.0660723447799683	0.0375226959586143	-0.122147925198078
O00232;O00232-2;J3KTJ5;J3KSK1	O00232;O00232-2	26S proteasome non-ATPase regulatory subunit 12	PSMD12		-2.56624460220337	0.40984320640564	0.0621766224503517	-0.021636251360178	0.0588723123073578	0.581860423088074	0.207327842712402	0.696264147758484	0.374728560447693	+	38.6813	35	35	35	3494	activation of immune response;activation of innate immune response;anaphase-promoting complex-dependent proteasomal ubiquitin-dependent protein catabolic process;antigen processing and presentation;antigen processing and presentation of exogenous antigen;antigen processing and presentation of exogenous peptide antigen;antigen processing and presentation of exogenous peptide antigen via MHC class …		cell part;cytoplasmic part;cytosol;extracellular membrane-bounded organelle;extracellular organelle;extracellular region part;extracellular vesicular exosome;intracellular organelle part;intracellular part;macromolecular complex;membrane;membrane-bounded organelle;membrane-bounded vesicle;nuclear part;nucleoplasm;organelle;organelle part;proteasome accessory complex;proteasome complex;proteasome …	Proteasome	PCI	-1.84636402130127	-2.69946455955505	0.209413662552834	0.278714239597321	-0.128629714250565	-0.194663554430008	-0.195813044905663	-0.201399683952332	-0.258718132972717	-0.368255615234375	0.251234948635101	0.33647421002388	0.0495289005339146	-0.0417461469769478	0.752964615821838	0.744174063205719	0.147183239459991	0.129587844014168	-2.25322556495667	-3.07322025299072	0.50899863243103	0.404241800308228	0.117675207555294	0.075339138507843	-0.131881222128868
O00264;O00264-2	O00264	Membrane-associated progesterone receptor component 1	PGRMC1		-2.61280584335327	0.413738250732422	0.24420391023159	0.693782448768616	0.249739736318588	0.323775619268417	0.563046336174011	0.166109144687653	0.0225362740457058	+	16.0376	6	6	5	410	axon guidance;chemotaxis;locomotion;response to chemical stimulus;response to external stimulus;response to stimulus;taxis	binding;cation binding;heme binding;ion binding;iron ion binding;lipid binding;metal ion binding;steroid binding;tetrapyrrole binding;transition metal ion binding	cell part;cytoplasmic part;endoplasmic reticulum;endoplasmic reticulum membrane;endoplasmic reticulum part;extracellular membrane-bounded organelle;extracellular organelle;extracellular region part;extracellular vesicular exosome;integral to membrane;intracellular membrane-bounded organelle;intracellular non-membrane-bounded organelle;intracellular organelle;intracellular organelle part;intracell…		Cyt-b5	-4.20605993270874	-2.63275027275085	-0.34773313999176	-0.558413028717041	-0.33949139714241	-0.311350345611572	-0.0659092962741852	-0.0983730107545853	0.194345012307167	-0.195088282227516	-0.447130024433136	-0.391521364450455	-0.192090630531311	0.193413868546486	-0.064231775701046	-0.419961452484131	-0.00468457397073507	-0.566353261470795	-3.46440291404724	-2.73178744316101	0.570895433425903	0.95627349615097	0.456763088703156	0.467995196580887	0.594947218894958
O00291-4;O00291;O00291-3;C9JMG5	O00291-4;O00291;O00291-3	Huntingtin-interacting protein 1	HIP1		0.488411545753479	-0.813049912452698	-0.329462587833405	2.17048192024231	-0.179230004549026	-0.108378387987614	-0.162387758493423	0.022500928491354	-0.253707826137543	+	11.9887	17	17	16	64	activation of caspase activity;apoptosis;biological regulation;biosynthetic process;cell death;cell differentiation;cellular biosynthetic process;cellular component assembly;cellular component assembly at cellular level;cellular component organization;cellular component organization at cellular level;cellular component organization or biogenesis;cellular component organization or biogenesis at ce…	binding;clathrin binding;lipid binding;phosphatidylinositol binding;phospholipid binding;protein binding;structural constituent of cytoskeleton;structural molecule activity	cell part;clathrin coated vesicle membrane;clathrin-coated vesicle;coated vesicle;coated vesicle membrane;cytoplasm;cytoplasmic membrane-bounded vesicle;cytoplasmic part;cytoplasmic vesicle;cytoplasmic vesicle membrane;cytoplasmic vesicle part;cytoskeleton;Golgi apparatus;intracellular membrane-bounded organelle;intracellular non-membrane-bounded organelle;intracellular organelle;intracellular or…	Huntington's disease	ANTH;I_LWEQ	0.508347570896149	0.701631665229797	-0.831263363361359	-0.764346480369568	0.597501516342163	-1.11812794208527	2.17087936401367	2.36840772628784	-0.206452697515488	0.46645724773407	-1.65823674201965	0.0456153638660908	0.190114587545395	-0.252900093793869	-1.83738029003143	0.283257931470871	-0.607823491096497	-1.35213458538055	-1.01729941368103	0.835330486297607	-1.08479905128479	0.208302333950996	-0.395963847637177	-0.262961328029633	3.09795045852661
O00487;C9JW37	O00487	26S proteasome non-ATPase regulatory subunit 14	PSMD14		-2.52978038787842	0.362421184778214	-0.039147075265646	-0.145700991153717	0.0791359543800354	0.567385673522949	0.213751211762428	0.649518489837646	0.362738460302353	+	42.336	18	18	18	3342	activation of immune response;activation of innate immune response;anaphase-promoting complex-dependent proteasomal ubiquitin-dependent protein catabolic process;antigen processing and presentation;antigen processing and presentation of exogenous antigen;antigen processing and presentation of exogenous peptide antigen;antigen processing and presentation of exogenous peptide antigen via MHC class …	binding;catalytic activity;cation binding;endopeptidase activator activity;endopeptidase regulator activity;enzyme activator activity;enzyme regulator activity;hydrolase activity;ion binding;metal ion binding;metallopeptidase activity;peptidase activator activity;peptidase activity;peptidase activity, acting on L-amino acid peptides;peptidase regulator activity;proteasome binding;protein binding;…	cell part;cytoplasmic part;cytosol;extracellular membrane-bounded organelle;extracellular organelle;extracellular region part;extracellular vesicular exosome;intracellular membrane-bounded organelle;intracellular organelle;intracellular organelle part;intracellular part;macromolecular complex;membrane-bounded organelle;membrane-bounded vesicle;nuclear part;nucleoplasm;nucleus;organelle;organelle …	Proteasome	JAB;MitMem_reg	-2.23404693603516	-2.29646015167236	0.218319430947304	0.266477435827255	-0.122206836938858	-0.087159663438797	-0.147276788949966	-0.276902377605438	-0.252253353595734	-0.252128541469574	0.464675515890121	0.427872747182846	0.166788801550865	0.0480732172727585	0.698778450489044	0.75751119852066	0.14194093644619	0.258098214864731	-3.24331021308899	-3.39228200912476	0.439499795436859	0.565254628658295	0.136329412460327	0.0606499686837196	-0.149148717522621
O14545;F8VNX8;F8VVF3;O14545-2;F8VWK2;S4R2Z9	O14545;F8VNX8	TRAF-type zinc finger domain-containing protein 1	TRAFD1		-2.16999053955078	0.556089639663696	-0.674891471862793	-0.72696578502655	1.2039270401001	0.318844050168991	0.258527845144272	0.118649072945118	0.717952609062195	+	17.2715	9	9	9	389	biological regulation;negative regulation of biological process;negative regulation of defense response;negative regulation of immune response;negative regulation of immune system process;negative regulation of innate immune response;negative regulation of response to stimulus;regulation of biological process;regulation of defense response;regulation of immune response;regulation of immune system…	binding;cation binding;ion binding;metal ion binding				-1.24826121330261	-1.21564137935638	0.340356588363647	1.00422370433807	-0.664268791675568	-0.272983610630035	-0.422398716211319	-0.72898131608963	1.37240278720856	1.20586097240448	-0.0647501051425934	-0.0657265484333038	0.578306674957275	0.0966093018651009	-0.0268720537424088	0.531598091125488	0.535879790782928	0.693082749843597	-3.05768823623657	-2.85325646400452	0.349492162466049	0.539955794811249	-0.685514152050018	-0.291455715894699	-0.752037763595581
O14654	O14654	Insulin receptor substrate 4	IRS4		-2.47575926780701	0.447420001029968	0.471101045608521	0.277032375335693	0.388927340507507	0.352733045816422	0.187125608325005	0.219307154417038	0.449164837598801	+	15.8109	42	42	42	2756	biological regulation;cell surface receptor linked signaling pathway;cellular process;cellular response to chemical stimulus;cellular response to endogenous stimulus;cellular response to hormone stimulus;cellular response to insulin stimulus;cellular response to organic substance;cellular response to peptide hormone stimulus;cellular response to stimulus;enzyme linked receptor protein signaling p…	binding;binding, bridging;enzyme binding;insulin receptor binding;kinase binding;molecular transducer activity;phosphatidylinositol 3-kinase binding;protein binding;protein binding, bridging;protein complex binding;receptor binding;SH3/SH2 adaptor activity;signal transducer activity;signaling adaptor activity	cell part;cytoplasmic part;cytosol;intracellular membrane-bounded organelle;intracellular organelle;intracellular part;membrane;membrane-bounded organelle;organelle;plasma membrane	Adipocytokine signaling pathway;Aldosterone-regulated sodium reabsorption;Insulin signaling pathway;Neurotrophin signaling pathway;Type II diabetes mellitus	IRS	-3.04604482650757	-4.12089443206787	-0.202204078435898	-0.193438619375229	-0.0741039887070656	-0.0364788733422756	-0.236883163452148	-0.142698675394058	-0.188380718231201	-0.200549513101578	-0.23864372074604	-0.266390532255173	-0.10576443374157	-0.193754613399506	0.0253484025597572	-0.0615917257964611	0.0343945249915123	0.0455427095293999	-1.90547370910645	-4.57369327545166	0.334573090076447	0.496932238340378	0.334351301193237	0.293583899736404	0.251383692026138
O14818;O14818-2;H0Y586;O14818-4;Q8TAA3-2;Q8TAA3-5;Q8TAA3;A0A087WYS6;F5GY34	O14818;O14818-2;H0Y586;O14818-4	Proteasome subunit alpha type-7	PSMA7		-2.59910440444946	0.390397608280182	0.230333596467972	0.273069888353348	0.461686551570892	0.207141742110252	0.196136981248856	0.39983993768692	0.251297175884247	+	37.3833	16	16	16	2350	activation of immune response;activation of innate immune response;anaphase-promoting complex-dependent proteasomal ubiquitin-dependent protein catabolic process;antigen processing and presentation;antigen processing and presentation of exogenous antigen;antigen processing and presentation of exogenous peptide antigen;antigen processing and presentation of exogenous peptide antigen via MHC class …	binding;catalytic activity;endopeptidase activity;hydrolase activity;identical protein binding;peptidase activity;peptidase activity, acting on L-amino acid peptides;protein binding;threonine-type endopeptidase activity;threonine-type peptidase activity	cell part;cytoplasm;cytoplasmic part;cytosol;extracellular membrane-bounded organelle;extracellular organelle;extracellular region part;extracellular vesicular exosome;intracellular membrane-bounded organelle;intracellular organelle;intracellular organelle part;intracellular part;macromolecular complex;membrane-bounded organelle;membrane-bounded vesicle;nuclear part;nucleoplasm;nucleus;organelle;…	Proteasome	Proteasome;Proteasome_A_N	-2.55114102363586	-2.64706754684448	0.373129427433014	0.270072877407074	0.11598227918148	0.0866642966866493	0.193183735013008	0.287380546331406	0.207824721932411	0.20670759677887	0.158818975090981	0.193233504891396	0.198664665222168	0.0383157841861248	0.260415196418762	0.24510669708252	0.203452333807945	0.110273122787476	-2.13336873054504	-2.31596755981445	0.505996465682983	0.37020018696785	0.416400283575058	0.444086343050003	0.436789870262146
O14828	O14828	Secretory carrier-associated membrane protein 3	SCAMP3		-2.51036906242371	-0.00143620581366122	0.519498288631439	0.669277667999268	0.390142500400543	-0.12818755209446	0.130234286189079	0.641589641571045	0.127580493688583	+	29.2042	12	12	5	1012	cellular process;establishment of localization;establishment of localization in cell;establishment of protein localization;Golgi vesicle transport;intracellular transport;post-Golgi vesicle-mediated transport;protein transport;response to chemical stimulus;response to external stimulus;response to extracellular stimulus;response to nutrient;response to nutrient levels;response to retinoic acid;re…	binding;enzyme binding;protein binding;ubiquitin protein ligase binding	cell part;cytoplasmic part;extracellular membrane-bounded organelle;extracellular organelle;extracellular region part;extracellular vesicular exosome;Golgi apparatus part;Golgi membrane;integral to membrane;intracellular organelle part;intracellular part;intrinsic to membrane;membrane;membrane part;membrane-bounded organelle;membrane-bounded vesicle;organelle;organelle membrane;organelle part;ves…		SCAMP	-3.47873091697693	-2.40325546264648	-0.128292471170425	-0.00172458658926189	0.0651922598481178	0.147359237074852	0.105593368411064	0.257959872484207	0.295926064252853	0.330169022083282	-0.265713214874268	-0.217726647853851	0.0325461663305759	0.10440231859684	0.0566575825214386	0.311751574277878	-0.0872131586074829	0.0900861248373985	-4.36279821395874	-2.33132433891296	0.172079384326935	0.150641918182373	0.828089356422424	0.619501829147339	0.783942759037018
O15126;O15126-2;A0A087WZA6;A0A087WXB0;A0A087WTX8;A0A087WU14	O15126;O15126-2;A0A087WZA6;A0A087WXB0;A0A087WTX8	Secretory carrier-associated membrane protein 1	SCAMP1		-2.00419044494629	-0.214021295309067	0.522410333156586	0.750863671302795	0.596449255943298	-0.293675482273102	0.0166180171072483	0.6943519115448	-0.0833825990557671	+	14.2412	6	6	6	483	cellular component organization;cellular component organization or biogenesis;cellular membrane organization;cellular process;endocytosis;establishment of localization;establishment of localization in cell;establishment of protein localization;exocytosis;Golgi vesicle transport;intracellular transport;membrane invagination;membrane organization;post-Golgi vesicle-mediated transport;protein transp…		cell part;clathrin coated vesicle membrane;clathrin-coated vesicle;coated vesicle;coated vesicle membrane;cytoplasmic membrane-bounded vesicle;cytoplasmic part;cytoplasmic vesicle;cytoplasmic vesicle membrane;cytoplasmic vesicle part;endosomal part;endosome membrane;Golgi apparatus part;integral to membrane;intracellular membrane-bounded organelle;intracellular organelle;intracellular organelle p…		SCAMP	-3.72756958007813	-1.94686937332153	-0.437472403049469	-0.391036719083786	-0.0720816031098366	0.100089155137539	0.105365976691246	0.121016636490822	0.146047249436378	0.394493192434311	-0.339631646871567	-0.260225921869278	-0.0850658044219017	-0.0684290081262589	0.132718861103058	0.438600808382034	-0.13197910785675	-0.0675453469157219	-4.23994207382202	-2.06151127815247	0.0384978055953979	-0.0639043599367142	0.71982729434967	0.500592410564423	0.778056085109711
O43149;O43149-3;I3L141;O43149-2;I3L3Q3;I3L1Q8	O43149	Zinc finger ZZ-type and EF-hand domain-containing protein 1	ZZEF1		-1.20313692092896	0.819341480731964	0.971318364143372	-0.919473886489868	-0.476284742355347	-0.339103192090988	-0.342393159866333	0.178206488490105	0.879485011100769	+	8.76272	55	55	55	638		binding;calcium ion binding;cation binding;ion binding;metal ion binding;transition metal ion binding;zinc ion binding			APC10;ZZ	-1.77819502353668	-0.687115848064423	1.9864809513092	1.94505703449249	1.69425964355469	1.76420259475708	-0.755651533603668	-1.79999649524689	0.298359811306	0.295945733785629	0.814578831195831	0.785490334033966	0.649188637733459	0.192770853638649	1.3069144487381	0.988771677017212	1.8056309223175	1.74504220485687	-1.9413366317749	-0.269089221954346	0.686379551887512	0.854937732219696	0.92040491104126	0.995462357997894	-0.20535372197628
O43164-2;O43164	O43164-2;O43164	E3 ubiquitin-protein ligase Praja-2	PJA2		-2.46762847900391	0.282090246677399	0.302857756614685	0.620374202728271	0.165788218379021	0.294555902481079	0.367513597011566	0.133591711521149	0.480750858783722	+	24.7441	15	15	13	635	behavior;biological regulation;cellular macromolecule metabolic process;cellular metabolic process;cellular process;cellular protein metabolic process;cellular response to stimulus;cognition;hippo signaling cascade;intracellular signal transduction;learning or memory;long-term memory;macromolecule metabolic process;macromolecule modification;memory;metabolic process;multicellular organismal proce…	acid-amino acid ligase activity;binding;catalytic activity;cation binding;enzyme binding;ion binding;kinase binding;ligase activity;ligase activity, forming carbon-nitrogen bonds;metal ion binding;protein binding;protein kinase A binding;protein kinase A catalytic subunit binding;protein kinase A regulatory subunit binding;protein kinase binding;small conjugating protein ligase activity;transitio…	cell junction;cell part;cytoplasm;cytoplasmic part;cytoskeletal part;endoplasmic reticulum membrane;endoplasmic reticulum part;Golgi apparatus part;Golgi membrane;intracellular organelle part;intracellular part;membrane;membrane part;organelle membrane;organelle part;plasma membrane;postsynaptic density;postsynaptic membrane;synapse part;synaptic membrane		zf-RING_2	-4.23923444747925	-2.66058492660522	0.0883977860212326	0.446232885122299	0.345823109149933	0.151441171765327	0.452232837677002	0.770938754081726	-0.657824695110321	-0.206978276371956	0.198719441890717	0.296676903963089	0.346700847148895	0.195115551352501	0.249978095293045	0.439633935689926	0.554151117801666	0.830495595932007	-2.27467179298401	-1.91102755069733	0.170154929161072	0.888135612010956	0.25989243388176	0.42544823884964	0.799654841423035
O43242;O43242-2;H0YGV8	O43242;O43242-2	26S proteasome non-ATPase regulatory subunit 3	PSMD3		-2.52595281600952	0.380735218524933	0.0131211243569851	-0.114335179328918	-0.0348376370966434	0.567158579826355	0.238281816244125	0.745201230049133	0.459636986255646	+	33.1742	38	38	38	3878	activation of immune response;activation of innate immune response;anaphase-promoting complex-dependent proteasomal ubiquitin-dependent protein catabolic process;antigen processing and presentation;antigen processing and presentation of exogenous antigen;antigen processing and presentation of exogenous peptide antigen;antigen processing and presentation of exogenous peptide antigen via MHC class …	enzyme regulator activity	cell part;cytoplasm;cytoplasmic part;cytosol;extracellular membrane-bounded organelle;extracellular organelle;extracellular region part;extracellular vesicular exosome;intracellular membrane-bounded organelle;intracellular organelle;intracellular organelle part;intracellular part;macromolecular complex;membrane;membrane-bounded organelle;membrane-bounded vesicle;nuclear part;nucleoplasm;nucleus;o…	Proteasome	PCI;Rpn3_C	-1.78158164024353	-2.31375002861023	0.230935230851173	0.21911832690239	-0.236366614699364	-0.198612794280052	-0.265377879142761	-0.206208020448685	-0.436824113130569	-0.46090042591095	0.317810952663422	0.237760290503502	-0.018752695992589	0.0088436072692275	0.767361104488373	0.650525867938995	0.143100738525391	0.114319160580635	-2.70694017410278	-3.38760375976563	0.436781764030457	0.491559267044067	-0.166490331292152	-0.0193332172930241	-0.195458382368088
O43681;A0A087WXS7;K7ERW9	O43681;A0A087WXS7;K7ERW9	ATPase ASNA1	ASNA1		-2.10279846191406	0.226508542895317	0.542521238327026	-0.129625931382179	0.426675319671631	0.0741451978683472	0.324544250965118	0.228696018457413	0.160435706377029	+	16.8252	16	16	16	1459	anion transport;biological regulation;cellular localization;cellular macromolecule localization;cellular macromolecule metabolic process;cellular metabolic process;cellular process;cellular protein localization;cellular protein metabolic process;cellular response to chemical stimulus;cellular response to organic substance;cellular response to stimulus;cellular response to stress;cellular response…	adenyl nucleotide binding;adenyl ribonucleotide binding;anion transmembrane transporter activity;arsenite transmembrane transporter activity;ATP binding;ATPase activity;binding;catalytic activity;cation binding;hydrolase activity;hydrolase activity, acting on acid anhydrides;hydrolase activity, acting on acid anhydrides, in phosphorus-containing anhydrides;inorganic anion transmembrane transporte…	cell part;cytoplasm;cytoplasmic part;endoplasmic reticulum;endoplasmic reticulum membrane;endoplasmic reticulum part;extracellular membrane-bounded organelle;extracellular organelle;extracellular region part;extracellular vesicular exosome;intracellular membrane-bounded organelle;intracellular non-membrane-bounded organelle;intracellular organelle;intracellular organelle part;intracellular part;m…		ArsA_ATPase	-1.50535702705383	-2.26226830482483	0.0523639805614948	-0.156224280595779	0.067599780857563	0.256547540426254	-0.613587439060211	-0.745086848735809	0.188338249921799	0.13574954867363	-0.30566993355751	0.000683001650031656	-0.0362362340092659	0.113944932818413	-0.0374309495091438	0.000470418919576332	-0.218111366033554	-0.248793423175812	-1.56654679775238	-1.50408577919006	-0.253011047840118	-0.11431360989809	0.470433354377747	0.275350481271744	-0.318688482046127
O60220	O60220	Mitochondrial import inner membrane translocase subunit Tim8 A	TIMM8A		-2.03620648384094	0.80115932226181	-0.196697473526001	-0.534839928150177	-0.380441576242447	0.919928908348083	0.864005088806152	-0.303367614746094	1.08164989948273	+	22.7141	5	5	5	772	anatomical structure development;cellular macromolecule metabolic process;cellular metabolic process;cellular process;cellular protein metabolic process;chaperone-mediated protein transport;developmental process;establishment of localization;establishment of localization in cell;establishment of protein localization;establishment of protein localization in mitochondrion;establishment of protein l…	binding;cation binding;ion binding;metal ion binding	cell part;cytoplasmic part;intracellular membrane-bounded organelle;intracellular organelle;intracellular organelle part;intracellular part;membrane;membrane-bounded organelle;membrane-enclosed lumen;mitochondrial inner membrane;mitochondrial intermembrane space;mitochondrial membrane;mitochondrial part;mitochondrion;organelle;organelle envelope lumen;organelle inner membrane;organelle membrane;o…		zf-Tim10_DDP	-0.667378067970276	-0.680576741695404	0.904276847839355	1.00968360900879	0.0643957555294037	0.287846148014069	-0.232212767004967	-0.325672209262848	0.0923031270503998	0.212329789996147	0.767372131347656	1.03716242313385	1.19005513191223	1.07542073726654	-0.155817747116089	0.0201694648712873	1.1199893951416	1.23270285129547	-1.22489273548126	-1.4614771604538	1.26825559139252	1.08775222301483	-0.0666690990328789	-0.111287169158459	-0.412731379270554
O60232;H0YEB6;G3V1B8;E9PK41;H0YEK1;E9PN57	O60232;H0YEB6;G3V1B8	Sjoegren syndrome/scleroderma autoantigen 1	SSSCA1		-2.37710523605347	0.0566677153110504	0.293618649244308	0.330971151590347	0.334870487451553	0.260073721408844	0.115846998989582	0.737156331539154	0.19019727408886	+	15.9395	9	9	9	791	cell cycle phase;cell cycle process;cell division;cellular component organization;cellular component organization at cellular level;cellular component organization or biogenesis;cellular component organization or biogenesis at cellular level;cellular process;mitosis;nuclear division;organelle fission;organelle organization				Auto_anti-p27	-1.27348470687866	-0.77964586019516	0.0420812703669071	0.071254163980484	0.712703168392181	0.814240872859955	0.871683657169342	1.08366239070892	0.338801056146622	0.330939918756485	0.0410250537097454	0.469513684511185	0.00686134025454521	0.224832653999329	0.935824513435364	0.993831694126129	0.10065483301878	0.279739707708359	-4.45300817489624	-2.62857007980347	0.47887247800827	0.223270505666733	0.739547908306122	0.444029480218887	0.441673159599304
O60506-3;O60506;O60506-4;O60506-2;B7Z645;O60506-5;F6UXX1	O60506-3;O60506;O60506-4;O60506-2;B7Z645;O60506-5	Heterogeneous nuclear ribonucleoprotein Q	SYNCRIP		2.21312236785889	-0.302554130554199	-0.334247797727585	0.221792966127396	-0.145479202270508	-0.66105192899704	-0.291385501623154	-0.328123182058334	-0.587168991565704	+	7.79539	24	18	18	561	biological regulation;cell differentiation;cellular developmental process;cellular macromolecule metabolic process;cellular metabolic process;cellular nitrogen compound metabolic process;cellular process;cellular response to chemical stimulus;cellular response to cytokine stimulus;cellular response to interferon-gamma;cellular response to organic substance;cellular response to stimulus;CRD-mediat…	binding;mRNA binding;nucleic acid binding;nucleotide binding;poly(A) RNA binding;poly-purine tract binding;RNA binding;single-stranded RNA binding	catalytic step 2 spliceosome;cell part;CRD-mediated mRNA stability complex;cytoplasmic part;endoplasmic reticulum;histone pre-mRNA 3'end processing complex;intracellular membrane-bounded organelle;intracellular organelle;intracellular organelle part;intracellular part;macromolecular complex;membrane;membrane-bounded organelle;nuclear part;nucleoplasm;nucleus;organelle;organelle part;protein compl…		RRM_1	2.25143051147461	2.43159914016724	0.404876917600632	0.546116828918457	0.80387145280838	0.978429019451141	0.757287502288818	0.74330335855484	0.651344478130341	0.567843377590179	0.480817586183548	0.46105033159256	0.662260115146637	0.738118529319763	0.377935618162155	-0.174931913614273	0.368949383497238	0.267650276422501	2.17481422424316	2.35968422889709	-0.0774865597486496	0.0614052265882492	-0.223739355802536	0.30810958147049	0.223621383309364
O75165;H0Y8Q2;H0YA63	O75165	DnaJ homolog subfamily C member 13	DNAJC13		-2.58629989624023	-0.121236808598042	0.423004984855652	0.748533487319946	0.601901054382324	-0.392251431941986	0.120980657637119	0.815966308116913	0.0665477141737938	+	28.199	80	80	80	2565	biological regulation;cell differentiation;cellular component organization;cellular component organization at cellular level;cellular component organization or biogenesis;cellular component organization or biogenesis at cellular level;cellular developmental process;cellular process;developmental process;endosome organization;establishment of localization;establishment of protein localization;orga…		cell part;cytoplasmic part;early endosome membrane;endosomal part;endosome membrane;extracellular membrane-bounded organelle;extracellular organelle;extracellular region part;extracellular vesicular exosome;intracellular organelle part;intracellular part;lysosomal membrane;membrane;membrane-bounded organelle;membrane-bounded vesicle;organelle;organelle membrane;organelle part;vacuolar membrane;va…		DnaJ;DUF4339	-3.45915651321411	-3.58584880828857	-0.215685725212097	-0.140276998281479	0.159010857343674	0.110758051276207	0.245499268174171	0.269530683755875	0.165526196360588	0.186815768480301	-0.388712078332901	-0.395790755748749	-0.19906085729599	-0.0754073411226273	0.364615201950073	0.28510108590126	0.016202075406909	-0.0394840240478516	-3.68284296989441	-2.61166787147522	-0.102196618914604	-0.163981899619102	0.455551534891129	0.568672657012939	0.648063659667969
O75439;G3V0E4;F8WAZ6;F8WEA6;F8WBE1	O75439;G3V0E4	Mitochondrial-processing peptidase subunit beta	PMPCB		-1.51822793483734	0.311433613300323	-0.32730907201767	-0.221039712429047	-0.708403646945953	-0.11436565965414	1.33896291255951	-0.103950530290604	0.994257926940918	+	7.0952	15	15	14	312	cellular macromolecule metabolic process;cellular metabolic process;cellular process;cellular protein metabolic process;establishment of localization;establishment of localization in cell;establishment of protein localization;establishment of protein localization in mitochondrion;establishment of protein localization to organelle;intracellular protein transport;intracellular transport;macromolecu…	binding;catalytic activity;cation binding;endopeptidase activity;hydrolase activity;ion binding;metal ion binding;metalloendopeptidase activity;metallopeptidase activity;peptidase activity;peptidase activity, acting on L-amino acid peptides	cell part;cytoplasmic part;intracellular organelle lumen;intracellular organelle part;intracellular part;membrane;membrane-enclosed lumen;mitochondrial inner membrane;mitochondrial matrix;mitochondrial membrane;mitochondrial part;organelle inner membrane;organelle lumen;organelle membrane;organelle part		Peptidase_M16;Peptidase_M16_C	-1.41991233825684	-0.0724564865231514	0.0740821734070778	0.0542545691132545	0.124879345297813	-0.865210473537445	-0.828265249729156	-0.862013220787048	-1.31908512115479	-0.768232762813568	-0.526908934116364	-0.954231321811676	0.385042190551758	0.359144300222397	-0.157813042402267	-0.381789714097977	0.0713399723172188	0.303545266389847	-2.67210388183594	-1.61654353141785	0.429394602775574	0.122803568840027	-0.331918686628342	-1.44477939605713	0.254080921411514
O75489;E9PS48;O75489-2;E9PKL8;G3V194	O75489	NADH dehydrogenase [ubiquinone] iron-sulfur protein 3. mitochondrial	NDUFS3		-2.32985973358154	0.165249079465866	0.397916495800018	-0.42597171664238	0.514937818050385	0.0753104165196419	0.718129932880402	0.0936510786414146	0.399812042713165	+	14.7287	10	10	10	586	anatomical structure development;biological regulation;cellular metabolic process;cellular process;developmental process;electron transport chain;generation of precursor metabolites and energy;metabolic process;mitochondrial electron transport, NADH to ubiquinone;negative regulation of biological process;negative regulation of cell growth;negative regulation of cellular process;negative regulatio…	catalytic activity;electron carrier activity;NADH dehydrogenase (quinone) activity;NADH dehydrogenase (ubiquinone) activity;NADH dehydrogenase activity;oxidoreductase activity;oxidoreductase activity, acting on NADH or NADPH;oxidoreductase activity, acting on NADH or NADPH, quinone or similar compound as acceptor	cell part;cytoplasmic part;intracellular membrane-bounded organelle;intracellular organelle;intracellular organelle part;intracellular part;macromolecular complex;membrane;membrane part;membrane-bounded organelle;mitochondrial inner membrane;mitochondrial membrane;mitochondrial membrane part;mitochondrial part;mitochondrial respiratory chain complex I;mitochondrion;NADH dehydrogenase complex;nucl…	Alzheimer's disease;Huntington's disease;Oxidative phosphorylation;Parkinson's disease	Complex1_30kDa	-3.3495945930481	-2.57824635505676	-0.00227576470933855	0.367347627878189	0.621548593044281	0.420581758022308	-0.546901762485504	-0.798239588737488	0.845202267169952	0.60649698972702	0.318000644445419	0.127366483211517	0.892710030078888	1.09348464012146	0.0832289308309555	0.353379637002945	1.01396155357361	0.342944234609604	-3.42841196060181	-1.40922927856445	0.30051663517952	-0.63163435459137	0.0498747415840626	0.121792532503605	-0.469340443611145
O75592-2;H7C3U4	O75592-2	E3 ubiquitin-protein ligase MYCBP2	MYCBP2		-2.79923343658447	0.358726769685745	0.418517529964447	-0.284855157136917	0.321412175893784	0.392348408699036	0.439157366752625	0.363840967416763	0.421257019042969	+	39.1585	151	151	1	7151	anatomical structure morphogenesis;axon guidance;axonogenesis;biological regulation;biosynthetic process;branchiomotor neuron axon guidance;cell part morphogenesis;cell projection morphogenesis;cell projection organization;cellular biosynthetic process;cellular component morphogenesis;cellular component organization;cellular component organization at cellular level;cellular component organization…	acid-amino acid ligase activity;binding;catalytic activity;cation binding;ion binding;ligase activity;ligase activity, forming carbon-nitrogen bonds;metal ion binding;small conjugating protein ligase activity;transition metal ion binding;ubiquitin-protein ligase activity;zinc ion binding	axon;cell part;cell projection;cytoskeleton;intracellular membrane-bounded organelle;intracellular non-membrane-bounded organelle;intracellular organelle;intracellular part;membrane;membrane-bounded organelle;microtubule cytoskeleton;neuron projection;non-membrane-bounded organelle;nucleus;organelle		Filamin;PHR;RCC1;SH3_3;zf-RING_2	-2.53942275047302	-3.00635671615601	0.284763246774673	0.325358361005783	0.320345342159271	0.343156158924103	-0.280055791139603	-0.289654523134232	0.246296375989914	0.262832164764404	0.314684718847275	0.301616549491882	0.283331215381622	0.286368876695633	0.351612508296967	0.268427133560181	0.324591964483261	0.353103905916214	-1.69364023208618	-2.59211015701294	0.400065779685974	0.336712926626205	0.392009735107422	0.411363691091537	-0.444379240274429
O75915;F8WF90;C9JQU6;F8WF33	O75915;F8WF90;C9JQU6;F8WF33	PRA1 family protein 3	ARL6IP5		-2.08109331130981	0.435884356498718	-0.212563186883926	0.880979001522064	0.630756199359894	0.250943422317505	0.545033693313599	0.0279572606086731	0.31238979101181	+	11.3555	4	4	4	455	acidic amino acid transport;amine transport;amino acid transport;anion transport;biological regulation;carboxylic acid transport;cellular chemical homeostasis;cellular homeostasis;cellular ion homeostasis;cellular process;chemical homeostasis;establishment of localization;homeostatic process;induction of apoptosis;induction of apoptosis by intracellular signals;induction of apoptosis by oxidative…		cell part;cytoplasmic part;endoplasmic reticulum;endoplasmic reticulum membrane;endoplasmic reticulum part;extracellular membrane-bounded organelle;extracellular organelle;extracellular region part;extracellular vesicular exosome;integral to membrane;intracellular membrane-bounded organelle;intracellular organelle;intracellular organelle part;intracellular part;intrinsic to membrane;membrane;memb…		PRA1	-3.7478551864624	-1.49166703224182	0.0691874772310257	0.112197503447533	-0.817582845687866	-0.652215659618378	0.525202989578247	-0.24204483628273	0.176202669739723	-0.0242330674082041	-0.214374095201492	-0.460108160972595	-0.317594349384308	-1.05558097362518	-0.744770646095276	-1.56529879570007	0.113955661654472	0.248974293470383	-1.94901883602142	-2.25335097312927	0.374001175165176	0.403676211833954	0.398079842329025	-0.0804076567292213	0.921738564968109
O94822;O94822-3;H7BYG8;S4R3T2;O94822-2	O94822;O94822-3	E3 ubiquitin-protein ligase listerin	LTN1		-1.78032636642456	0.164162158966064	0.25820517539978	0.563677906990051	-0.442725479602814	-0.196311190724373	-0.0458651296794415	0.247714594006538	0.423628926277161	+	7.65186	30	30	30	543	cellular macromolecule metabolic process;cellular metabolic process;cellular process;cellular protein metabolic process;macromolecule metabolic process;macromolecule modification;metabolic process;primary metabolic process;protein autoubiquitination;protein metabolic process;protein modification by small protein conjugation;protein modification by small protein conjugation or removal;protein modi…	acid-amino acid ligase activity;binding;catalytic activity;cation binding;ion binding;ligase activity;ligase activity, forming carbon-nitrogen bonds;metal ion binding;small conjugating protein ligase activity;transition metal ion binding;ubiquitin-protein ligase activity;zinc ion binding				-0.365225344896317	-1.70757055282593	0.343327909708023	0.685622990131378	0.975067496299744	0.787941515445709	1.28367471694946	1.71342766284943	0.264384597539902	0.142850443720818	0.285719692707062	0.0540440753102303	-0.00825260113924742	-0.0834776610136032	0.942685484886169	0.748444437980652	0.58376008272171	0.669468581676483	-1.90723025798798	-1.8530820608139	-0.546769917011261	-0.275578916072845	0.254916131496429	0.261494219303131	0.408189505338669
O95071-2;O95071;E7EMW7;E7ET84;H0YAV7;H0YBB4	O95071-2;O95071;E7EMW7	E3 ubiquitin-protein ligase UBR5	UBR5		-2.88409876823425	0.313123226165771	0.440331518650055	0.487508952617645	0.399614870548248	0.257959991693497	0.242741703987122	0.25951737165451	0.262900710105896	+	42.886	138	138	127	18729	biological regulation;catabolic process;cell proliferation;cellular catabolic process;cellular macromolecule catabolic process;cellular macromolecule metabolic process;cellular metabolic process;cellular nitrogen compound metabolic process;cellular process;cellular protein metabolic process;cellular response to stimulus;cellular response to stress;DNA metabolic process;DNA repair;intracellular re…	acid-amino acid ligase activity;binding;catalytic activity;cation binding;ion binding;ligase activity;ligase activity, forming carbon-nitrogen bonds;metal ion binding;nucleic acid binding;RNA binding;small conjugating protein ligase activity;transition metal ion binding;ubiquitin-protein ligase activity;ubiquitin-ubiquitin ligase activity;zinc ion binding	cell part;cytoplasm;intracellular membrane-bounded organelle;intracellular organelle;intracellular organelle part;intracellular part;membrane;membrane-bounded organelle;nuclear part;nucleoplasm;nucleus;organelle;organelle part	Ubiquitin mediated proteolysis	E3_UbLigase_EDD;HECT;PABP;zf-UBR	-2.7311635017395	-3.65625262260437	0.20316556096077	0.216366454958916	0.31849080324173	0.337154567241669	0.315104156732559	0.330850422382355	0.292021065950394	0.302678257226944	0.173991322517395	0.194591239094734	0.173683002591133	0.170080870389938	0.226410299539566	0.2439915984869	0.164144739508629	0.173852905631065	-2.72593593597412	-3.037034034729	0.352559328079224	0.338755875825882	0.534152567386627	0.492344379425049	0.492251545190811
O95573;F5GWH2;F5H062	O95573	Long-chain-fatty-acid--CoA ligase 3	ACSL3		-2.44719266891479	0.0956818759441376	0.27597650885582	0.46239972114563	0.570499181747437	0.102184846997261	0.246409952640533	0.049409169703722	0.107444822788239	+	10.8187	19	19	17	722	acyl-CoA biosynthetic process;acyl-CoA metabolic process;acylglycerol biosynthetic process;acylglycerol metabolic process;anatomical structure development;biological regulation;biosynthetic process;brain development;carboxylic acid biosynthetic process;carboxylic acid metabolic process;cellular biosynthetic process;cellular component assembly;cellular component organization;cellular component org…	adenyl nucleotide binding;adenyl ribonucleotide binding;ATP binding;binding;catalytic activity;enzyme binding;fatty acid ligase activity;kinase binding;ligase activity;ligase activity, forming carbon-sulfur bonds;long-chain fatty acid-CoA ligase activity;nucleotide binding;protein binding;protein domain specific binding;protein kinase binding;purine nucleotide binding;purine ribonucleoside tripho…	cell part;cytoplasmic part;endoplasmic reticulum;endoplasmic reticulum membrane;endoplasmic reticulum part;Golgi apparatus;integral to membrane;intracellular membrane-bounded organelle;intracellular organelle;intracellular organelle part;intracellular part;intrinsic to membrane;lipid particle;membrane;membrane part;membrane-bounded organelle;microbody;microbody membrane;microbody part;mitochondri…	Adipocytokine signaling pathway;Fatty acid metabolism;Peroxisome;PPAR signaling pathway	AMP-binding	-2.98594689369202	-2.31525206565857	-0.486205697059631	-0.415439993143082	-0.631811738014221	-0.607391476631165	-0.186908096075058	-0.34465304017067	-0.569031476974487	-0.51444286108017	-0.494943052530289	-0.302788406610489	-0.293265879154205	-0.481467187404633	-0.533139288425446	-0.492851167917252	-0.534688532352448	-0.36389821767807	-2.5791335105896	-2.99513602256775	-0.211670950055122	0.256652534008026	0.354060739278793	0.478893637657166	0.299723744392395
O95714;A0A0J9YVP0;A0A0J9YXQ8;Q9BVR0;A0A0G2JPS8;H3BUQ1;H3BRG9;A0A0G2JLM1	O95714	E3 ubiquitin-protein ligase HERC2	HERC2		-3.07554340362549	0.386427462100983	0.318942725658417	0.313773512840271	0.334989488124847	0.289255738258362	0.246910899877548	0.281676381826401	0.29171347618103	+	47.4519	189	189	189	9638	biological regulation;cellular macromolecule metabolic process;cellular metabolic process;cellular nitrogen compound metabolic process;cellular process;cellular protein metabolic process;cellular response to stimulus;cellular response to stress;DNA metabolic process;DNA repair;establishment of localization;establishment of localization in cell;establishment of protein localization;gamete generati…	acid-amino acid ligase activity;binding;catalytic activity;cation binding;enzyme binding;enzyme regulator activity;GTPase regulator activity;guanyl-nucleotide exchange factor activity;heme binding;ion binding;iron ion binding;ligase activity;ligase activity, forming carbon-nitrogen bonds;metal ion binding;nucleoside-triphosphatase regulator activity;protein binding;small conjugating protein bindi…	cell part;centriole;cytoplasm;cytoplasmic part;cytoskeletal part;intracellular membrane-bounded organelle;intracellular non-membrane-bounded organelle;intracellular organelle;intracellular organelle part;intracellular part;membrane;membrane-bounded organelle;microtubule organizing center part;mitochondrial inner membrane;mitochondrial membrane;mitochondrial part;non-membrane-bounded organelle;nuc…	Ubiquitin mediated proteolysis	APC10;Cul7;Cyt-b5;HECT;MIB_HERC2;RCC1;ZZ	-3.19688010215759	-2.40394973754883	0.395248860120773	0.336367666721344	0.297420889139175	0.322254538536072	0.350585162639618	0.319153279066086	0.260691404342651	0.243806481361389	0.176559969782829	0.315902262926102	0.260294765233994	0.220803454518318	0.369617432355881	0.325073540210724	0.270813822746277	0.315834194421768	-3.75963687896729	-3.01689100265503	0.353868842124939	0.408249258995056	0.33034485578537	0.315630912780762	0.284438639879227
O95816;O95816-2	O95816;O95816-2	BAG family molecular chaperone regulator 2	BAG2		-2.59714031219482	0.151947885751724	0.1483094394207	0.86047351360321	0.196566626429558	0.185460597276688	0.00723917875438929	0.54974240064621	0.369105279445648	+	32.5668	13	13	13	768	cellular macromolecule metabolic process;cellular metabolic process;cellular process;cellular protein metabolic process;cellular response to heat;cellular response to stimulus;cellular response to stress;macromolecule metabolic process;metabolic process;primary metabolic process;protein folding;protein metabolic process;response to abiotic stimulus;response to heat;response to stimulus;response t…	binding;identical protein binding;protein binding	cell part;cytoplasmic part;cytosol;intracellular part	Protein processing in endoplasmic reticulum	BAG	-2.30762219429016	-2.59180283546448	0.3778415620327	-0.0926840901374817	-0.287697315216064	0.0445370897650719	0.515006840229034	0.770918548107147	-0.0364632122218609	-0.0600168481469154	0.0653276965022087	0.404745191335678	-0.0161876827478409	0.0306660402566195	0.55967652797699	0.246567696332932	0.425537794828415	0.484807163476944	-2.49915552139282	-2.55457377433777	0.409650355577469	-0.0201345831155777	0.785713911056519	0.479251176118851	1.05547475814819
P00367;P00367-3;P00367-2;P49448	P00367;P00367-3;P00367-2;P49448	Glutamate dehydrogenase 1. mitochondrial;Glutamate dehydrogenase 2. mitochondrial	GLUD1;GLUD2		-2.73246288299561	0.280474245548248	0.427656799554825	0.330987095832825	0.431629478931427	0.376990556716919	0.274782657623291	0.271331369876862	0.301657438278198	+	29.5901	21	21	21	1513	amine biosynthetic process;amine catabolic process;amine metabolic process;anatomical structure development;biological regulation;biosynthetic process;carboxylic acid biosynthetic process;carboxylic acid catabolic process;carboxylic acid metabolic process;catabolic process;cellular amine metabolic process;cellular amino acid biosynthetic process;cellular amino acid catabolic process;cellular amin…	adenyl nucleotide binding;adenyl ribonucleotide binding;ADP binding;amine binding;amino acid binding;ATP binding;binding;carboxylic acid binding;catalytic activity;coenzyme binding;cofactor binding;glutamate dehydrogenase (NAD+) activity;glutamate dehydrogenase [NAD(P)+] activity;GTP binding;guanyl nucleotide binding;guanyl ribonucleotide binding;identical protein binding;leucine binding;NAD bind…	cell part;cytoplasm;cytoplasmic part;intracellular membrane-bounded organelle;intracellular organelle;intracellular organelle lumen;intracellular organelle part;intracellular part;membrane-bounded organelle;membrane-enclosed lumen;mitochondrial matrix;mitochondrial part;mitochondrion;organelle;organelle lumen;organelle part	Alanine, aspartate and glutamate metabolism;Arginine and proline metabolism;D-Glutamine and D-glutamate metabolism;Nitrogen metabolism;Proximal tubule bicarbonate reclamation	ELFV_dehydrog;ELFV_dehydrog_N	-3.98337984085083	-3.39383292198181	-0.0456674285233021	0.059819333255291	0.135703191161156	0.0930373221635818	-0.00950920023024082	0.144174262881279	0.131635755300522	0.0320490412414074	-0.120361745357513	-0.058013990521431	0.0640016868710518	0.104144215583801	-0.145657584071159	0.0655567720532417	-0.0534245260059834	-0.126338809728622	-3.7500274181366	-1.84161484241486	0.215488225221634	0.16856175661087	0.413050353527069	0.378212481737137	0.264771789312363
P00441;H7BYH4	P00441;H7BYH4	Superoxide dismutase [Cu-Zn]	SOD1		1.65624046325684	-0.456698954105377	0.676746726036072	0.482881963253021	0.126046001911163	-0.323953658342361	-0.302298724651337	0.349309861660004	-0.343542098999023	+	5.35194	4	4	4	138	activation of MAPK activity;aging;amine metabolic process;anatomical structure development;anatomical structure homeostasis;anterograde axon cargo transport;auditory receptor cell stereocilium organization;axon cargo transport;behavior;biological regulation;biosynthetic process;blood coagulation;carboxylic acid metabolic process;cation homeostasis;cell activation;cell aging;cell projection organi…	antioxidant activity;binding;catalytic activity;cation binding;chaperone binding;copper ion binding;enzyme binding;GTPase binding;identical protein binding;ion binding;metal ion binding;oxidoreductase activity;oxidoreductase activity, acting on superoxide radicals as acceptor;phosphatase binding;protein binding;protein dimerization activity;protein homodimerization activity;protein phosphatase 2B…	cell body;cell part;cell projection cytoplasm;cell projection part;cytoplasm;cytoplasmic membrane-bounded vesicle;cytoplasmic part;cytoplasmic vesicle;cytosol;dendrite cytoplasm;dense core granule;extracellular matrix;extracellular membrane-bounded organelle;extracellular organelle;extracellular region;extracellular region part;extracellular space;extracellular vesicular exosome;intracellular mem…	Amyotrophic lateral sclerosis (ALS);Huntington's disease;Peroxisome;Prion diseases	Sod_Cu	0.130488932132721	1.22708141803741	0.014301965944469	0.150383993983269	-1.05048441886902	-0.434560179710388	-0.0783927366137505	-0.58329176902771	0.803584337234497	0.4155333340168	-1.10606968402863	-0.279811292886734	-0.273594498634338	-0.358689248561859	-0.525934338569641	-1.00844895839691	-2.38332509994507	-0.000220373913180083	1.57073283195496	1.74174821376801	-1.09806907176971	0.367093116044998	0.742006540298462	1.89900135993958	0.367391496896744
P02786;G3V0E5;H7C3V5;F8WBE5	P02786;G3V0E5	Transferrin receptor protein 1;Transferrin receptor protein 1. serum form	TFRC		-2.42385315895081	-0.362403154373169	0.268646597862244	0.422842860221863	0.415022194385529	-0.321690738201141	0.0408311225473881	0.654756903648376	-0.082962766289711	+	7.35351	24	24	24	925	biological regulation;cation homeostasis;cation transport;cell differentiation;cellular cation homeostasis;cellular chemical homeostasis;cellular developmental process;cellular homeostasis;cellular ion homeostasis;cellular iron ion homeostasis;cellular metal ion homeostasis;cellular process;cellular response to chemical stimulus;cellular response to drug;cellular response to stimulus;chemical hom…	binding;cargo receptor activity;double-stranded RNA binding;identical protein binding;nucleic acid binding;protein binding;receptor activity;RNA binding;transferrin receptor activity	blood microparticle;cell part;cell surface;coated pit;cytoplasmic membrane-bounded vesicle;cytoplasmic part;cytoplasmic vesicle;endosome;external side of plasma membrane;extracellular membrane-bounded organelle;extracellular organelle;extracellular region;extracellular region part;extracellular space;extracellular vesicular exosome;integral to membrane;integral to plasma membrane;intracellular me…	Endocytosis;Hematopoietic cell lineage;Phagosome	PA;Peptidase_M28;TFR_dimer	-3.50025248527527	-2.55636310577393	-0.540914475917816	-0.473971337080002	-0.116340219974518	-0.127187937498093	0.0786188989877701	0.082275465130806	0.148578584194183	0.0862693712115288	-0.501086831092834	-0.622453808784485	-0.437901139259338	-0.0986417159438133	0.192868500947952	0.0972466021776199	-0.125504225492477	-0.0910499766469002	-3.33878064155579	-2.29134321212769	-0.927593350410461	-0.85993629693985	-0.0352888554334641	0.12485608458519	0.0734503045678139
P04350;M0QY85;M0R278;M0QYM7;M0R0X0;M0QY37;M0QX14;M0R042;M0QZL7;M0R1I1	P04350	Tubulin beta-4A chain	TUBB4A		-2.25819063186646	0.29118287563324	0.419944405555725	0.445199251174927	0.141052961349487	0.549374341964722	0.408470660448074	0.365861743688583	0.530745565891266	+	12.9725	29	5	2	316	cell cycle;cell cycle process;cellular component assembly;cellular component assembly at cellular level;cellular component organization;cellular component organization at cellular level;cellular component organization or biogenesis;cellular component organization or biogenesis at cellular level;cellular macromolecular complex assembly;cellular macromolecular complex subunit organization;cellular …	binding;catalytic activity;GTP binding;GTPase activity;guanyl nucleotide binding;guanyl ribonucleotide binding;hydrolase activity;hydrolase activity, acting on acid anhydrides;hydrolase activity, acting on acid anhydrides, in phosphorus-containing anhydrides;nucleoside-triphosphatase activity;nucleotide binding;purine nucleotide binding;purine ribonucleoside triphosphate binding;purine ribonucleo…	axon part;cell body;cell part;cell projection;cell projection part;cilium;cytoplasmic part;cytoskeletal part;cytosol;extracellular membrane-bounded organelle;extracellular organelle;extracellular region part;extracellular vesicular exosome;internode region of axon;intracellular membrane-bounded organelle;intracellular organelle;intracellular organelle part;intracellular part;macromolecular comple…	Gap junction;Pathogenic Escherichia coli infection;Phagosome	Tubulin;Tubulin_C	-3.32689094543457	-1.74414730072021	-0.481844812631607	0.154159843921661	0.735332727432251	-0.058436430990696	-0.492515206336975	-0.546178340911865	0.145513355731964	0.136592552065849	0.75006240606308	-0.27635982632637	-0.794390976428986	-0.463770419359207	0.677893817424774	0.584172427654266	0.480225473642349	0.582918405532837	-3.56108379364014	-2.2537624835968	-0.893921256065369	-0.774430930614471	-0.931049764156342	0.81929886341095	0.087104007601738
P04843;B7Z4L4;F8WF32	P04843;B7Z4L4	Dolichyl-diphosphooligosaccharide--protein glycosyltransferase subunit 1	RPN1		-2.57448577880859	0.261683881282806	0.2326630204916	0.345764398574829	0.509023904800415	0.173872739076614	0.452566027641296	0.236358076334	0.233686536550522	+	19.4169	23	23	23	1297	biosynthetic process;carbohydrate metabolic process;cellular biosynthetic process;cellular carbohydrate metabolic process;cellular macromolecule biosynthetic process;cellular macromolecule metabolic process;cellular metabolic process;cellular process;cellular protein metabolic process;cotranslational protein targeting to membrane;establishment of localization;establishment of localization in cell…	catalytic activity;dolichyl-diphosphooligosaccharide-protein glycotransferase activity;oligosaccharyl transferase activity;transferase activity;transferase activity, transferring glycosyl groups;transferase activity, transferring hexosyl groups	cell part;cytoplasmic membrane-bounded vesicle;cytoplasmic part;cytoplasmic vesicle;endoplasmic reticulum;endoplasmic reticulum membrane;endoplasmic reticulum part;integral to membrane;intracellular membrane-bounded organelle;intracellular organelle;intracellular organelle part;intracellular part;intrinsic to membrane;macromolecular complex;melanosome;membrane;membrane part;membrane-bounded organ…	N-Glycan biosynthesis;Protein processing in endoplasmic reticulum;Various types of N-glycan biosynthesis	Ribophorin_I	-4.1563196182251	-4.24445772171021	0.0329682976007462	0.074774369597435	0.0703784748911858	-0.201719224452972	-0.285012155771255	-0.185150489211082	0.228453621268272	0.10013835132122	-0.216662481427193	-0.135633394122124	0.181424170732498	0.104898542165756	0.00200276309624314	-0.205736935138702	0.153359159827232	-0.1338951587677	-3.83167433738708	-2.52427983283997	0.222321227192879	0.227187246084213	0.491879224777222	0.453797698020935	0.361629694700241
P04844-2;P04844;Q5JYR7;Q5JYR4;F2Z3K5;H0Y5M1;Q5JYR3	P04844-2;P04844	Dolichyl-diphosphooligosaccharide--protein glycosyltransferase subunit 2	RPN2		-2.10687017440796	0.448008269071579	0.129506066441536	-0.233240097761154	0.757997035980225	0.252634048461914	0.399225056171417	0.165834337472916	-0.0172155797481537	+	12.8737	16	16	16	637	aging;biosynthetic process;carbohydrate metabolic process;cellular biosynthetic process;cellular carbohydrate metabolic process;cellular macromolecule biosynthetic process;cellular macromolecule metabolic process;cellular metabolic process;cellular process;cellular protein metabolic process;cotranslational protein targeting to membrane;developmental process;establishment of localization;establish…	binding;catalytic activity;ribonucleoprotein binding;ribosome binding;transferase activity;transferase activity, transferring glycosyl groups	autophagic vacuole membrane;cell part;cytoplasmic part;endoplasmic reticulum;endoplasmic reticulum membrane;endoplasmic reticulum part;integral to membrane;intracellular membrane-bounded organelle;intracellular organelle;intracellular organelle part;intracellular part;intrinsic to membrane;macromolecular complex;membrane;membrane part;membrane-bounded organelle;nucleus;oligosaccharyltransferase c…	N-Glycan biosynthesis;Protein processing in endoplasmic reticulum;Various types of N-glycan biosynthesis	Ribophorin_II	-1.58560049533844	-2.32374668121338	0.30192556977272	0.356694877147675	-0.0556125864386559	-0.240843400359154	-2.00556373596191	-1.02882611751556	0.315039306879044	0.824563920497894	0.562888324260712	-0.20525911450386	0.524796605110168	-0.0285786371678114	-0.491546332836151	-0.544552206993103	0.199327185750008	-0.655794620513916	-3.58683967590332	-1.48610305786133	0.59546822309494	0.561045408248901	0.878822028636932	0.486733257770538	0.0454438328742981
P05141;Q9H0C2	P05141	ADP/ATP translocase 2;ADP/ATP translocase 2. N-terminally processed	SLC25A5		-2.75945949554443	0.50846129655838	0.331345856189728	0.0387362129986286	0.304462820291519	0.420539319515228	0.157742217183113	0.286873757839203	0.471195638179779	+	18.675	15	15	6	803	adenine transport;biological regulation;cellular metabolic process;cellular process;chromosome segregation;energy derivation by oxidation of organic compounds;energy reserve metabolic process;establishment of localization;generation of precursor metabolites and energy;metabolic process;nitrogen compound transport;nucleobase transport;nucleobase-containing compound transport;oxidation-reduction pr…	adenine transmembrane transporter activity;binding;enzyme binding;nucleobase transmembrane transporter activity;nucleobase-containing compound transmembrane transporter activity;protein binding;purine base transmembrane transporter activity;substrate-specific transmembrane transporter activity;substrate-specific transporter activity;transmembrane transporter activity;transporter activity;ubiquiti…	cell part;cytoplasmic part;cytoskeletal part;extracellular membrane-bounded organelle;extracellular organelle;extracellular region part;extracellular vesicular exosome;integral to membrane;integral to plasma membrane;intracellular membrane-bounded organelle;intracellular non-membrane-bounded organelle;intracellular organelle;intracellular organelle part;intracellular part;intrinsic to membrane;in…	Calcium signaling pathway;Huntington's disease;Parkinson's disease	Mito_carr	-3.1448175907135	-4.20207738876343	-0.309713274240494	-0.108846165239811	-0.408612191677094	-0.039956446737051	-0.361143350601196	-0.277511239051819	-0.0190221164375544	0.012118867598474	-0.328794658184052	0.0165234617888927	-0.109003163874149	-0.141669288277626	-0.0131717519834638	0.0858531221747398	-0.168678268790245	0.00697931088507175	-2.37410163879395	-3.6314537525177	0.826670348644257	0.842736005783081	0.0183056574314833	0.271317094564438	0.0515911430120468
P05165-2;P05165;P05165-3;A0A1B0GU58;A0A1B0GWI4;A0A1B0GUX9;A0A1B0GTR1;Q5JTW6;H0Y5U0;H0Y4B9;H0Y798;Q5JVH2	P05165-2;P05165;P05165-3;A0A1B0GU58;A0A1B0GWI4;A0A1B0GUX9	Propionyl-CoA carboxylase alpha chain. mitochondrial	PCCA		2.36706256866455	-0.382552742958069	0.0923707112669945	-0.0155251622200012	-0.0355707965791225	-0.312729924917221	-0.587325572967529	-0.365169882774353	-0.550393521785736	+	13.6033	38	38	16	3299	biotin metabolic process;carboxylic acid catabolic process;carboxylic acid metabolic process;catabolic process;cellular amide metabolic process;cellular catabolic process;cellular ketone metabolic process;cellular lipid catabolic process;cellular lipid metabolic process;cellular metabolic process;cellular nitrogen compound metabolic process;cellular process;cofactor metabolic process;fatty acid b…	adenyl nucleotide binding;adenyl ribonucleotide binding;ATP binding;binding;biotin binding;biotin carboxylase activity;carboxylic acid binding;catalytic activity;cation binding;CoA carboxylase activity;enzyme binding;ion binding;ligase activity;ligase activity, forming carbon-carbon bonds;ligase activity, forming carbon-nitrogen bonds;metal ion binding;monocarboxylic acid binding;nucleotide bindi…	cell part;cytoplasmic part;cytosol;intracellular organelle lumen;intracellular organelle part;intracellular part;membrane-enclosed lumen;mitochondrial matrix;mitochondrial part;organelle lumen;organelle part	Carbon fixation pathways in prokaryotes;Glyoxylate and dicarboxylate metabolism;Propanoate metabolism;Valine, leucine and isoleucine degradation	Biotin_carb_C;Biotin_lipoyl;CPSase_L_chain;CPSase_L_D2	0.900814175605774	0.809947967529297	-1.09974920749664	-1.0832451581955	-0.507185339927673	-0.198603570461273	-0.336520701646805	-0.263724237680435	-0.712905406951904	-0.716352701187134	-1.10361635684967	-0.803726017475128	-0.586349010467529	-0.641147375106812	-1.03096318244934	-0.923215389251709	-1.14757490158081	-1.08264946937561	1.66407191753387	1.6681182384491	-0.448138922452927	-0.375723302364349	0.103155255317688	0.151270642876625	-0.16444656252861
Q5JP53;P07437;Q5ST81;A6NNZ2;G3V2A3;G3V5W4;G3V2R8;G3V3R4;G3V2N6	Q5JP53;P07437;Q5ST81	Tubulin beta chain	TUBB		-2.75301218032837	0.382165104150772	0.340953171253204	0.310529172420502	0.383905857801437	0.347435712814331	0.290147930383682	0.257454991340637	0.329079031944275	+	21.9928	29	7	6	5348	biological regulation;cell cycle;cell cycle process;cell division;cell killing;cellular component assembly;cellular component assembly at cellular level;cellular component movement;cellular component organization;cellular component organization at cellular level;cellular component organization or biogenesis;cellular component organization or biogenesis at cellular level;cellular macromolecular co…	binding;catalytic activity;enzyme binding;GTP binding;GTPase activity;guanyl nucleotide binding;guanyl ribonucleotide binding;hydrolase activity;hydrolase activity, acting on acid anhydrides;hydrolase activity, acting on acid anhydrides, in phosphorus-containing anhydrides;MHC class I protein binding;MHC protein binding;nucleoside-triphosphatase activity;nucleotide binding;protein binding;purine …	cell body;cell part;cytoplasmic part;cytoskeletal part;cytoskeleton;cytosol;extracellular membrane-bounded organelle;extracellular organelle;extracellular region part;extracellular vesicular exosome;intracellular membrane-bounded organelle;intracellular non-membrane-bounded organelle;intracellular organelle;intracellular organelle part;intracellular part;macromolecular complex;membrane-bounded or…	Gap junction;Pathogenic Escherichia coli infection;Phagosome	Tubulin;Tubulin_C	-3.39833903312683	-3.61909866333008	0.276605755090714	0.214329391717911	0.248596176505089	0.208816185593605	0.0373057872056961	0.0237421486526728	0.0128468852490187	0.312675297260284	0.21671399474144	0.13608093559742	0.314716517925262	0.265579342842102	-0.191974073648453	-0.215054661035538	-0.156576976180077	-0.089912936091423	-3.45442008972168	-3.35102367401123	-0.390890747308731	-0.231310531497002	0.291965007781982	-0.0312444772571325	0.039533007889986
Q5T7C4;P09429;B2RPK0	Q5T7C4;P09429	High mobility group protein B1	HMGB1		1.72093558311462	-0.139444187283516	0.255992740392685	0.559577345848083	0.118356421589851	-0.299446642398834	0.23874169588089	0.0881703644990921	-0.792600572109222	+	4.26571	7	7	6	235	apoptosis;base-excision repair, DNA ligation;biological regulation;catabolic process;cell activation;cell chemotaxis;cell death;cell migration;cell motility;cell projection organization;cellular catabolic process;cellular component disassembly;cellular component disassembly at cellular level;cellular component disassembly involved in apoptosis;cellular component movement;cellular component organi…	binding;chemoattractant activity;chromatin binding;cytokine activity;damaged DNA binding;DNA bending activity;DNA binding;double-stranded DNA binding;nucleic acid binding;nucleic acid binding transcription factor activity;protein binding;RAGE receptor binding;receptor binding;repressing transcription factor binding;sequence-specific DNA binding transcription factor activity;single-stranded DNA bi…	cell part;cell surface;chromosome;condensed chromosome;extracellular region;extracellular region part;extracellular space;intracellular membrane-bounded organelle;intracellular non-membrane-bounded organelle;intracellular organelle;intracellular organelle part;intracellular part;membrane-bounded organelle;non-membrane-bounded organelle;nuclear part;nucleoplasm;nucleus;organelle;organelle part	Base excision repair	HMG_box;HMG_box_2	2.47208023071289	2.37503743171692	0.401718437671661	0.356764286756516	0.562408030033112	0.578611075878143	0.558876156806946	0.632273733615875	0.512478709220886	0.438635408878326	-2.12351083755493	-0.204908087849617	-0.179759711027145	0.338373869657516	-1.47230303287506	0.0634033381938934	-0.0706404894590378	0.126350715756416	1.8269704580307	1.88890147209167	-0.278990030288696	-0.45450833439827	0.0287595298141241	-2.34694075584412	0.472760826349258
P09936;D6R956;D6RE83;D6R974;D6RF53	P09936;D6R956;D6RE83;D6R974	Ubiquitin carboxyl-terminal hydrolase isozyme L1;Ubiquitin carboxyl-terminal hydrolase	UCHL1		-2.84751629829407	0.463512718677521	-0.541063070297241	0.191850781440735	0.357359319925308	0.666291117668152	0.269030541181564	0.505499005317688	0.484717071056366	+	35.4421	17	17	17	2880	adult behavior;adult locomotory behavior;adult walking behavior;anatomical structure development;axon cargo transport;axon target recognition;axon transport of mitochondrion;behavior;biological regulation;catabolic process;cell communication;cell development;cell proliferation;cellular catabolic process;cellular component movement;cellular developmental process;cellular macromolecule catabolic pr…	adrenergic receptor binding;alpha-2A adrenergic receptor binding;binding;catalytic activity;cysteine-type endopeptidase activity;cysteine-type peptidase activity;endopeptidase activity;enzyme binding;exopeptidase activity;G-protein-coupled receptor binding;hydrolase activity;ligase activity;omega peptidase activity;peptidase activity;peptidase activity, acting on L-amino acid peptides;protein bin…	axon;cell body;cell part;cell projection;cytoplasm;cytoplasmic part;cytosol;endoplasmic reticulum membrane;endoplasmic reticulum part;extracellular membrane-bounded organelle;extracellular organelle;extracellular region part;extracellular vesicular exosome;intracellular;intracellular organelle part;intracellular part;membrane;membrane part;membrane-bounded organelle;membrane-bounded vesicle;neuro…	Parkinson's disease	Peptidase_C12	-1.81161594390869	-2.03732085227966	0.562508583068848	0.565958201885223	-0.24610048532486	-0.233453437685966	0.303940445184708	0.315958172082901	0.466704905033112	0.453405976295471	0.840476930141449	0.919101059436798	0.550509810447693	0.480764806270599	0.509389519691467	0.501608490943909	0.554859220981598	0.549030244350433	-3.60032987594604	-2.79848837852478	0.617107212543488	0.640416860580444	-0.488065242767334	-0.710665822029114	0.240454524755478
P0C2W1;C9JLC0	P0C2W1	F-box/SPRY domain-containing protein 1	FBXO45		-2.22018051147461	0.461487174034119	0.650802552700043	-1.06761682033539	0.065941333770752	0.223495781421661	0.431541174650192	0.536034286022186	0.443560242652893	+	17.3939	7	7	7	316	anatomical structure morphogenesis;anterior commissure morphogenesis;axonogenesis;catabolic process;cell migration;cell motility;cell part morphogenesis;cell projection morphogenesis;cell projection organization;cellular catabolic process;cellular component assembly;cellular component assembly at cellular level;cellular component morphogenesis;cellular component movement;cellular component organi…		cell junction;cell part;cytoskeletal part;intracellular organelle part;intracellular part;membrane;organelle part;postsynaptic density;postsynaptic membrane;presynaptic membrane;synapse part;synaptic membrane		F-box-like;SPRY	-2.22383689880371	-0.969271004199982	0.260055243968964	0.0733081102371216	0.464583069086075	0.4647017121315	-0.520002663135529	-0.680024743080139	0.0323644019663334	-0.21361993253231	0.00878182891756296	0.207512006163597	0.0236976109445095	-0.11047238856554	0.570472598075867	0.313740611076355	0.0957209840416908	0.096462644636631	-1.2060375213623	-2.62561583518982	0.424722164869308	0.240700110793114	0.596591651439667	0.407795429229736	-1.63651013374329
P10644;P10644-2;K7EPB2;K7EM13;K7EIE5;K7EID3;K7EJ40;K7EK41;K7EMZ6;K7EQK3;K7EMU2;X6RAV4;K7EPR5	P10644;P10644-2;K7EPB2	cAMP-dependent protein kinase type I-alpha regulatory subunit;cAMP-dependent protein kinase type I-alpha regulatory subunit. N-terminally processed	PRKAR1A		-2.54843211174011	0.173817753791809	0.3912373483181	0.146234646439552	0.222953706979752	0.0962730646133423	0.498218536376953	-0.00325067504309118	0.426570177078247	+	24.0388	13	13	13	748	actin cytoskeleton organization;actin filament-based process;activation of phospholipase C activity;activation of protein kinase A activity;activation of protein kinase activity;actomyosin structure organization;anatomical structure formation involved in morphogenesis;biological regulation;blood coagulation;cardiac muscle cell proliferation;cell cycle phase;cell cycle process;cell proliferation;c…	adenyl nucleotide binding;adenyl ribonucleotide binding;AMP binding;binding;cAMP binding;cAMP-dependent protein kinase inhibitor activity;cAMP-dependent protein kinase regulator activity;cyclic nucleotide binding;enzyme binding;enzyme inhibitor activity;enzyme regulator activity;kinase binding;kinase inhibitor activity;kinase regulator activity;nucleotide binding;protein binding;protein kinase A …	AMP-activated protein kinase complex;cAMP-dependent protein kinase complex;cell part;cytoplasmic part;cytosol;intracellular part;macromolecular complex;membrane;neuromuscular junction;plasma membrane;protein complex;synapse	Apoptosis;Insulin signaling pathway	cNMP_binding;RIIa	-2.40937805175781	-2.68748617172241	0.240884989500046	0.0210968889296055	0.283971190452576	0.24415098130703	0.0781871452927589	0.24068284034729	0.118041455745697	0.0873275250196457	-0.00724974507465959	-0.0572746507823467	0.154415458440781	0.57631242275238	-0.313760668039322	-0.205111145973206	-0.0295271445065737	-0.069559246301651	-1.95407092571259	-2.15883946418762	0.3575399518013	-0.000113767688162625	0.278564393520355	0.830173015594482	0.214282155036926
P11182;Q5VVL7	P11182;Q5VVL7	Lipoamide acyltransferase component of branched-chain alpha-keto acid dehydrogenase complex. mitochondrial	DBT		2.80384659767151	-0.219668000936508	0.0250979494303465	0.244390770792961	0.224329993128777	-0.524797022342682	-0.311719298362732	-0.286880373954773	-0.444690257310867	+	19.6859	27	27	27	3535	amine catabolic process;amine metabolic process;branched chain family amino acid catabolic process;branched chain family amino acid metabolic process;carboxylic acid catabolic process;carboxylic acid metabolic process;catabolic process;cellular amine metabolic process;cellular amino acid catabolic process;cellular amino acid metabolic process;cellular catabolic process;cellular ketone metabolic p…	binding;catalytic activity;dihydrolipoyllysine-residue (2-methylpropanoyl)transferase activity;enzyme binding;protein binding;transferase activity;transferase activity, transferring acyl groups;transferase activity, transferring acyl groups other than amino-acyl groups;ubiquitin protein ligase binding	cell part;cytoplasmic part;dihydrolipoyl dehydrogenase complex;intracellular membrane-bounded organelle;intracellular non-membrane-bounded organelle;intracellular organelle;intracellular organelle lumen;intracellular organelle part;intracellular part;macromolecular complex;membrane-bounded organelle;membrane-enclosed lumen;mitochondrial alpha-ketoglutarate dehydrogenase complex;mitochondrial matr…	Valine, leucine and isoleucine degradation	2-oxoacid_dh;Biotin_lipoyl;E3_binding	1.341188788414	1.28494513034821	-0.800566375255585	-0.693358063697815	-0.509806990623474	-0.619763612747192	-0.514191389083862	-0.538923025131226	-0.853396892547607	-0.682793796062469	-0.927126169204712	-0.999200999736786	-0.984641432762146	-1.04711401462555	-1.36920773983002	-1.23895597457886	-1.23807656764984	-1.21833288669586	2.69836020469666	2.62540602684021	0.478019505739212	0.220803469419479	0.179971098899841	0.160156965255737	0.466744393110275
P11441;Q5HY81;F8WB70	P11441;Q5HY81	Ubiquitin-like protein 4A	UBL4A		-2.80817842483521	0.324601203203201	0.462754398584366	-0.0481023900210857	0.426853597164154	0.257724940776825	0.319831728935242	0.369440138339996	0.373953968286514	+	40.5084	9	9	9	1418	cellular localization;cellular macromolecule localization;cellular macromolecule metabolic process;cellular metabolic process;cellular process;cellular protein localization;cellular protein metabolic process;establishment of localization;localization;localization within membrane;macromolecule localization;macromolecule metabolic process;macromolecule modification;metabolic process;primary metabol…	acid-amino acid ligase activity;catalytic activity;ligase activity;ligase activity, forming carbon-nitrogen bonds;small conjugating protein ligase activity	BAT3 complex;cell part;cytoplasmic part;cytosol;cytosolic part;ER membrane insertion complex;intracellular part;macromolecular complex;protein complex		ubiquitin	-2.31491470336914	-3.18165826797485	0.320867121219635	0.329799085855484	0.409976124763489	0.491978049278259	-0.052696455270052	-0.108434215188026	0.401225209236145	0.42022380232811	0.25279039144516	0.26265949010849	0.26682460308075	0.372838884592056	0.376105964183807	0.36729434132576	0.23161406815052	0.381587773561478	-2.59208822250366	-2.9710328578949	0.55152291059494	0.539176762104034	0.656138241291046	0.644604742527008	0.190606936812401
P11717;S4R328	P11717	Cation-independent mannose-6-phosphate receptor	IGF2R		-1.23251867294312	-0.491405606269836	0.433580458164215	0.864859938621521	0.66552746295929	-1.13581669330597	-0.586039483547211	1.07075941562653	-0.202142670750618	+	11.6262	48	48	48	729	anatomical structure development;anatomical structure morphogenesis;biological regulation;cell surface receptor linked signaling pathway;cellular component organization;cellular component organization or biogenesis;cellular membrane organization;cellular process;cellular response to stimulus;developmental process;endocytosis;enzyme linked receptor protein signaling pathway;establishment of locali…	binding;carbohydrate binding;carboxylic acid binding;catalytic activity;glycoprotein binding;G-protein coupled receptor activity;identical protein binding;insulin-like growth factor-activated receptor activity;isoprenoid binding;kinase activity;lipid binding;mannose binding;molecular transducer activity;monocarboxylic acid binding;monosaccharide binding;phosphoprotein binding;phosphotransferase a…	adherens junction;anchoring junction;cell junction;cell part;cell surface;cell-substrate adherens junction;cell-substrate junction;clathrin coat;clathrin-coated vesicle;coated vesicle;cytoplasmic membrane-bounded vesicle;cytoplasmic part;cytoplasmic vesicle;early endosome;endocytic vesicle;endosome;extracellular membrane-bounded organelle;extracellular organelle;extracellular region part;extracel…	Lysosome	CIMR;fn2	-1.50104904174805	-1.6148521900177	-0.537172675132751	-0.445638567209244	0.188219591975212	0.37227925658226	0.412615656852722	0.59776383638382	-0.0243655107915401	0.502985060214996	-1.22760987281799	-0.948496758937836	-0.348198980093002	-1.06510257720947	0.594992518424988	0.763718843460083	-0.00640122359618545	-0.019288744777441	-0.766013860702515	-1.9156893491745	-1.08656680583954	-1.56222403049469	-0.205698639154434	-0.00528134871274233	-0.0947474092245102
P14618;B4DNK4;P14618-3;P14618-2;H3BTN5;H3BR70;H3BQ34;H3BUW1;H3BTJ2;H3BT25;H3BU13;H3BN34;H3BQZ3;P30613-2;P30613	P14618;B4DNK4;P14618-3;P14618-2;H3BTN5;H3BR70	Pyruvate kinase PKM;Pyruvate kinase	PKM		1.86959457397461	-0.4097820520401	0.365705758333206	0.229038521647453	0.396895676851273	-0.610434770584106	0.0312746837735176	-0.266692519187927	-0.66630756855011	+	8.1604	31	31	31	1375	alcohol catabolic process;alcohol metabolic process;carbohydrate catabolic process;carbohydrate metabolic process;catabolic process;cell death;cellular carbohydrate catabolic process;cellular carbohydrate metabolic process;cellular metabolic process;cellular process;death;generation of precursor metabolites and energy;glucose catabolic process;glucose metabolic process;glycolysis;hexose catabolic…	adenyl nucleotide binding;adenyl ribonucleotide binding;alkali metal ion binding;antigen binding;ATP binding;binding;catalytic activity;cation binding;ion binding;kinase activity;magnesium ion binding;metal ion binding;MHC class II protein complex binding;MHC protein complex binding;nucleotide binding;phosphotransferase activity, alcohol group as acceptor;potassium ion binding;purine nucleotide b…	cell part;cell projection;cilium;cytoplasm;cytoplasmic part;cytosol;extracellular matrix;extracellular membrane-bounded organelle;extracellular organelle;extracellular region part;extracellular vesicular exosome;intracellular membrane-bounded organelle;intracellular organelle;intracellular part;membrane;membrane-bounded organelle;membrane-bounded vesicle;mitochondrion;nucleus;organelle;plasma mem…	Carbon fixation in photosynthetic organisms;Glycolysis / Gluconeogenesis;Purine metabolism;Pyruvate metabolism;Type II diabetes mellitus	PK;PK_C	1.20506799221039	1.27408266067505	0.135027050971985	0.0595733895897865	0.0127097060903907	-0.302904516458511	-0.103970818221569	-0.272581249475479	0.776621878147125	0.821995794773102	-0.0569400079548359	-0.610317766666412	-0.428351819515228	-0.757376492023468	-0.979819595813751	-0.706332325935364	-0.206424385309219	-0.741580963134766	2.76934909820557	2.43152666091919	-0.492522299289703	-0.413105428218842	0.946332931518555	0.728411674499512	0.755915343761444
P15374;A0A087WTB8;Q5TBK7	P15374;A0A087WTB8;Q5TBK7	Ubiquitin carboxyl-terminal hydrolase isozyme L3;Ubiquitin carboxyl-terminal hydrolase	UCHL3		-1.75568008422852	0.315370500087738	-1.35010147094727	-0.650283336639404	0.520720601081848	0.769537270069122	0.0226885993033648	0.487728744745255	0.544557154178619	+	22.2878	17	17	17	1268	catabolic process;cellular catabolic process;cellular macromolecule catabolic process;cellular macromolecule metabolic process;cellular metabolic process;cellular process;cellular protein metabolic process;macromolecule catabolic process;macromolecule metabolic process;macromolecule modification;metabolic process;modification-dependent macromolecule catabolic process;modification-dependent protei…	binding;catalytic activity;cysteine-type peptidase activity;hydrolase activity;peptidase activity;peptidase activity, acting on L-amino acid peptides;protein binding;small conjugating protein binding;small conjugating protein-specific protease activity;ubiquitin binding;ubiquitin-specific protease activity	cell part;cytoplasm;extracellular membrane-bounded organelle;extracellular organelle;extracellular region part;extracellular vesicular exosome;intracellular;intracellular membrane-bounded organelle;intracellular organelle;intracellular organelle part;intracellular part;membrane-bounded organelle;membrane-bounded vesicle;nuclear part;nucleoplasm;nucleus;organelle;organelle part;vesicle		Peptidase_C12	-1.01866018772125	-0.878587245941162	0.320875644683838	0.2679103910923	-0.503749132156372	-0.581739783287048	-0.633166372776031	-0.667400360107422	0.615626513957977	0.500161588191986	0.817916870117188	0.791631758213043	0.222929179668427	0.0656221657991409	0.435523808002472	0.46485960483551	0.469343572854996	0.550286948680878	-2.91985058784485	-1.79441392421722	0.740788698196411	0.795432090759277	-0.986889123916626	-1.3371319770813	0.013087110593915
P16615;P16615-5;P16615-2;P16615-3;P16615-4;H7C5W9;O14983-2;O14983;O14983-3;Q93084-5;Q93084-6;Q93084;Q93084-3;Q93084-7;Q93084-2;Q93084-4;H3BTW4;H3BVB2;J3QSY6	P16615;P16615-5;P16615-2;P16615-3;P16615-4;H7C5W9	Sarcoplasmic/endoplasmic reticulum calcium ATPase 2	ATP2A2		-2.20407104492188	0.435886234045029	0.254292190074921	0.302900701761246	0.579912960529327	0.132215261459351	0.466326534748077	0.256842881441116	0.13782300055027	+	14.2668	23	23	23	565	anatomical structure development;biological adhesion;biological regulation;blood coagulation;calcium ion homeostasis;calcium ion transmembrane transport;calcium ion transport;calcium-mediated signaling;cation homeostasis;cation transport;cell adhesion;cellular calcium ion homeostasis;cellular cation homeostasis;cellular chemical homeostasis;cellular divalent inorganic cation homeostasis;cellular …	active transmembrane transporter activity;adenyl nucleotide binding;adenyl ribonucleotide binding;ATP binding;ATPase activity;ATPase activity, coupled;ATPase activity, coupled to movement of substances;ATPase activity, coupled to transmembrane movement of ions;ATPase activity, coupled to transmembrane movement of ions, phosphorylative mechanism;ATPase activity, coupled to transmembrane movement o…	cell part;cytoplasmic part;endoplasmic reticulum;endoplasmic reticulum membrane;endoplasmic reticulum part;integral to membrane;integral to plasma membrane;intracellular membrane-bounded organelle;intracellular organelle;intracellular organelle part;intracellular part;intrinsic to membrane;intrinsic to plasma membrane;longitudinal sarcoplasmic reticulum;membrane;membrane part;membrane-bounded org…	Alzheimer's disease;Calcium signaling pathway;Pancreatic secretion	Cation_ATPase_C;Cation_ATPase_N;E1-E2_ATPase;Hydrolase	-3.08888673782349	-1.63411343097687	-0.265082895755768	-0.334309369325638	-0.588988244533539	-0.621288657188416	-0.832876861095428	-0.557095527648926	-0.175672471523285	0.309320658445358	-0.452365756034851	-0.461498618125916	0.000570283271372318	-0.273354202508926	-0.0275912024080753	-0.42170512676239	-0.464295923709869	-0.189452886581421	-5.09591770172119	-2.49947953224182	0.294851899147034	0.143396764993668	0.554331719875336	0.411402225494385	0.176043570041656
P19338;H7BY16	P19338;H7BY16	Nucleolin	NCL		2.13358378410339	-0.249835476279259	0.0498625263571739	0.379159420728683	0.124530747532845	-0.36559072136879	-0.15430460870266	-0.0222202986478806	-0.401116877794266	+	7.57251	19	19	19	946	anatomical structure formation involved in morphogenesis;angiogenesis;developmental process	binding;DNA binding;identical protein binding;nucleic acid binding;nucleotide binding;protein binding;protein C-terminus binding;RNA binding;sequence-specific DNA binding;telomeric DNA binding	cell cortex;cell part;cytoplasmic part;extracellular membrane-bounded organelle;extracellular organelle;extracellular region part;extracellular vesicular exosome;intracellular membrane-bounded organelle;intracellular non-membrane-bounded organelle;intracellular organelle;intracellular organelle part;intracellular part;macromolecular complex;membrane;membrane-bounded organelle;membrane-bounded ves…	Pathogenic Escherichia coli infection	RRM_1	2.20435237884521	2.1960825920105	0.102810591459274	0.265024602413177	1.00963938236237	0.979117393493652	0.71029806137085	0.594586908817291	0.706659615039825	0.742689728736877	0.0286098066717386	0.167219951748848	0.519663989543915	0.418927937746048	0.300442218780518	0.355004280805588	0.235312908887863	0.455112785100937	2.46857261657715	2.52717280387878	0.334441423416138	0.120005764067173	0.250070959329605	0.371763169765472	0.727753281593323
P20618	P20618	Proteasome subunit beta type-1	PSMB1		-2.8539457321167	0.413779258728027	0.18655826151371	0.261767268180847	0.41698157787323	0.28824520111084	0.143478438258171	0.356975317001343	0.372129201889038	+	37.3003	14	14	14	1795	activation of immune response;activation of innate immune response;anaphase-promoting complex-dependent proteasomal ubiquitin-dependent protein catabolic process;antigen processing and presentation;antigen processing and presentation of exogenous antigen;antigen processing and presentation of exogenous peptide antigen;antigen processing and presentation of exogenous peptide antigen via MHC class …	catalytic activity;endopeptidase activity;hydrolase activity;peptidase activity;peptidase activity, acting on L-amino acid peptides;threonine-type endopeptidase activity;threonine-type peptidase activity	cell part;cytoplasm;cytoplasmic part;cytosol;extracellular membrane-bounded organelle;extracellular organelle;extracellular region part;extracellular vesicular exosome;intracellular membrane-bounded organelle;intracellular organelle;intracellular organelle part;intracellular part;macromolecular complex;membrane-bounded organelle;membrane-bounded vesicle;nuclear part;nucleoplasm;nucleus;organelle;…	Proteasome	Proteasome	-2.26098322868347	-3.2390992641449	0.115629404783249	0.1338721960783	-0.0805044323205948	0.0561816394329071	0.206267312169075	0.1021463945508	0.243037030100822	0.0986247807741165	0.107043027877808	0.121203772723675	0.0357466340065002	0.0324348546564579	0.253540605306625	0.266193389892578	0.110143668949604	0.108248613774776	-2.73967242240906	-2.82422637939453	0.199070289731026	0.400459170341492	0.215549677610397	0.18046647310257	0.122658297419548
P21796;C9JI87	P21796;C9JI87	Voltage-dependent anion-selective channel protein 1	VDAC1		-2.48453521728516	0.293922424316406	0.415379375219345	-0.0728829130530357	0.423933148384094	0.32452392578125	0.486098617315292	0.345705479383469	0.125698134303093	+	25.2736	15	15	15	944	anion transport;apoptosis;behavior;behavioral defense response;behavioral fear response;cell communication;cell death;cell differentiation;cell-cell signaling;cellular developmental process;cellular process;cognition;death;defense response;developmental process;epithelial cell differentiation;establishment of localization;fear response;ion transport;learning;learning or memory;multicellular organ…	anion channel activity;anion transmembrane transporter activity;binding;channel activity;enzyme binding;gated channel activity;ion channel activity;ion transmembrane transporter activity;kinase binding;passive transmembrane transporter activity;porin activity;protein binding;protein kinase binding;substrate-specific channel activity;substrate-specific transmembrane transporter activity;substrate-…	cell part;cytoplasmic part;extracellular membrane-bounded organelle;extracellular organelle;extracellular region part;extracellular vesicular exosome;integral to membrane;intracellular membrane-bounded organelle;intracellular non-membrane-bounded organelle;intracellular organelle;intracellular organelle part;intracellular part;intrinsic to membrane;macromolecular complex;membrane;membrane part;me…	Calcium signaling pathway;Huntington's disease;Parkinson's disease	Porin_3	-4.59165716171265	-2.87253499031067	-0.0330553464591503	0.033158652484417	-0.0987143814563751	0.341664224863052	-0.286922991275787	-0.253543049097061	0.25400298833847	0.366823345422745	0.22984279692173	0.31287869811058	0.532898783683777	0.474150449037552	0.324753165245056	0.353644251823425	0.182399436831474	0.219440340995789	-3.33597111701965	-1.76701784133911	0.459042578935623	0.516635477542877	0.694900155067444	0.587170958518982	0.032052356749773
P22314;P22314-2;Q5JRR6;Q5JRR9;Q5JRS0;Q5JRS2;Q5JRS1;Q5JRS3	P22314;P22314-2	Ubiquitin-like modifier-activating enzyme 1	UBA1		-1.98369431495667	0.460935443639755	0.291218280792236	-0.537510871887207	0.0806451290845871	1.21446585655212	1.0212996006012	-0.575968563556671	0.641869783401489	+	31.1768	72	72	72	13127	catabolic process;cellular catabolic process;cellular macromolecule catabolic process;cellular macromolecule metabolic process;cellular metabolic process;cellular process;cellular protein metabolic process;cellular response to stimulus;cellular response to stress;macromolecule catabolic process;macromolecule metabolic process;macromolecule modification;metabolic process;modification-dependent mac…	acid-amino acid ligase activity;adenyl nucleotide binding;adenyl ribonucleotide binding;ATP binding;binding;catalytic activity;ligase activity;ligase activity, forming carbon-nitrogen bonds;nucleotide binding;purine nucleotide binding;purine ribonucleoside triphosphate binding;purine ribonucleotide binding;ribonucleotide binding;small conjugating protein ligase activity;small protein activating e…	cell part;cytoplasm;cytoplasmic part;cytosol;extracellular membrane-bounded organelle;extracellular organelle;extracellular region part;extracellular vesicular exosome;intracellular membrane-bounded organelle;intracellular organelle;intracellular part;membrane-bounded organelle;membrane-bounded vesicle;mitochondrion;nucleus;organelle;vesicle	Parkinson's disease;Ubiquitin mediated proteolysis	ThiF;UBA_e1_C;UBA_e1_thiolCys;UBACT	-1.23573446273804	-1.26304745674133	0.372795045375824	0.34804704785347	0.547485053539276	0.545037806034088	-0.346920162439346	-0.355643302202225	0.170439481735229	0.189551264047623	1.077388048172	1.03112006187439	1.02763116359711	1.02185297012329	-0.17533178627491	-0.137338638305664	0.490996658802032	0.512291610240936	-1.88842630386353	-2.03555607795715	0.354574412107468	0.352303922176361	0.19920027256012	0.184919834136963	-0.599525034427643
P22626;P22626-2;A0A087WUI2	P22626;P22626-2;A0A087WUI2	Heterogeneous nuclear ribonucleoproteins A2/B1	HNRNPA2B1		2.11598896980286	-0.198941171169281	-0.111915767192841	0.258077204227448	0.0404400527477264	-0.329298943281174	-0.12550687789917	0.183639794588089	-0.45599639415741	+	7.62612	21	21	21	1234	biological regulation;cellular macromolecule metabolic process;cellular metabolic process;cellular nitrogen compound metabolic process;cellular process;establishment of localization;establishment of RNA localization;gene expression;macromolecule metabolic process;metabolic process;mRNA metabolic process;mRNA processing;negative regulation of biological process;negative regulation of biosynthetic …	binding;DNA binding;nucleic acid binding;nucleotide binding;RNA binding;sequence-specific DNA binding;single-stranded DNA binding;single-stranded telomeric DNA binding;structure-specific DNA binding;telomeric DNA binding	catalytic step 2 spliceosome;cell part;cytoplasm;intracellular membrane-bounded organelle;intracellular organelle;intracellular organelle part;intracellular part;macromolecular complex;membrane;membrane-bounded organelle;nuclear part;nucleoplasm;nucleus;organelle;organelle part;ribonucleoprotein complex;spliceosomal complex		RRM_1	2.1452169418335	2.08676099777222	0.297730058431625	0.477212607860565	0.951544284820557	0.846089363098145	0.851495504379272	0.703715562820435	0.512524306774139	0.832357347011566	0.282698303461075	0.216087311506271	0.545317590236664	0.751060366630554	0.139953151345253	0.312994450330734	0.296545535326004	0.364114791154861	2.27160930633545	2.29961538314819	0.0282468944787979	-0.157858356833458	0.154052227735519	0.276961356401443	0.286029905080795
P22695;H3BSJ9;H3BRG4;H3BP04;H3BUE4;H3BUI9;A0A087WVZ4	P22695;H3BSJ9;H3BRG4;H3BP04	Cytochrome b-c1 complex subunit 2. mitochondrial	UQCRC2		-2.47405624389648	0.0957744941115379	0.535857200622559	0.19670133292675	0.732229232788086	0.0624696016311646	0.197411954402924	0.179034948348999	0.142286792397499	+	16.7517	12	12	12	569	aerobic respiration;cellular metabolic process;cellular process;cellular respiration;electron transport chain;energy derivation by oxidation of organic compounds;generation of precursor metabolites and energy;metabolic process;oxidation-reduction process;oxidative phosphorylation;phosphate-containing compound metabolic process;phosphorus metabolic process;phosphorylation;respiratory electron tran…	binding;catalytic activity;cation binding;endopeptidase activity;hydrolase activity;ion binding;metal ion binding;metalloendopeptidase activity;metallopeptidase activity;peptidase activity;peptidase activity, acting on L-amino acid peptides	cell part;cytoplasmic part;extracellular membrane-bounded organelle;extracellular organelle;extracellular region part;extracellular vesicular exosome;intracellular membrane-bounded organelle;intracellular organelle;intracellular organelle part;intracellular part;macromolecular complex;membrane;membrane part;membrane-bounded organelle;membrane-bounded vesicle;mitochondrial inner membrane;mitochond…	Alzheimer's disease;Cardiac muscle contraction;Huntington's disease;Oxidative phosphorylation;Parkinson's disease	Peptidase_M16;Peptidase_M16_C	-3.39608907699585	-4.21079254150391	-0.192447498440742	0.194045826792717	0.0366742387413979	-0.0455039218068123	-0.732228636741638	-0.705276131629944	-0.0288392044603825	0.0467399246990681	0.00141161528881639	0.0804597362875938	0.0945203676819801	0.0911378711462021	-0.144409909844398	0.0323777385056019	-0.152582138776779	0.106729626655579	-3.19153070449829	-2.51125550270081	-0.00249684392474592	-0.0323339104652405	0.839916348457336	0.495485723018646	-0.107609152793884
P24534;F2Z2G2;C9JZW3;F8WF65	P24534	Elongation factor 1-beta	EEF1B2		1.80394995212555	-0.243755117058754	0.230461493134499	0.536988198757172	0.364333957433701	-0.0968942567706108	0.269809901714325	-0.211481794714928	-0.399281710386276	+	3.51266	7	5	5	266	biosynthetic process;cellular biosynthetic process;cellular macromolecule biosynthetic process;cellular macromolecule metabolic process;cellular metabolic process;cellular process;cellular protein metabolic process;gene expression;macromolecule biosynthetic process;macromolecule metabolic process;metabolic process;primary metabolic process;protein metabolic process;translation;translational elong…	binding;nucleic acid binding;RNA binding;translation elongation factor activity;translation factor activity, nucleic acid binding	cell part;cytoplasm;cytoplasmic part;cytosol;eukaryotic translation elongation factor 1 complex;intracellular part;macromolecular complex;protein complex		EF-1_beta_acid;EF1_GNE	1.88497602939606	2.00205683708191	0.613369584083557	0.393583357334137	0.96134889125824	0.951554000377655	0.895321726799011	0.802388310432434	0.971970558166504	0.936122179031372	0.632669150829315	0.639566481113434	0.983236253261566	0.866139233112335	0.365333497524261	-0.0188708733767271	0.386354982852936	0.443100869655609	1.97516202926636	2.13296151161194	0.29038867354393	0.421658724546432	0.536927878856659	0.417883902788162	0.65155291557312
P24928;P24928-2	P24928	DNA-directed RNA polymerase II subunit RPB1	POLR2A		-2.68900179862976	-0.101264119148254	0.0622081905603409	0.230338871479034	0.424923986196518	0.232720956206322	0.0733323842287064	0.218345895409584	-0.0435435138642788	+	7.018	46	46	46	1044	biological regulation;biosynthetic process;cellular biosynthetic process;cellular macromolecule biosynthetic process;cellular macromolecule metabolic process;cellular metabolic process;cellular nitrogen compound metabolic process;cellular process;cellular response to stimulus;cellular response to stress;developmental process;DNA metabolic process;DNA repair;gene expression;macromolecule biosynthe…	binding;catalytic activity;cation binding;DNA binding;DNA-directed RNA polymerase activity;enzyme binding;ion binding;metal ion binding;nucleic acid binding;nucleotidyltransferase activity;protein binding;RNA polymerase activity;RNA-directed RNA polymerase activity;transferase activity;transferase activity, transferring phosphorus-containing groups;ubiquitin protein ligase binding	cell part;DNA-directed RNA polymerase complex;DNA-directed RNA polymerase II, core complex;intracellular membrane-bounded organelle;intracellular organelle;intracellular organelle part;intracellular part;macromolecular complex;membrane-bounded organelle;nuclear DNA-directed RNA polymerase complex;nuclear part;nucleoplasm;nucleoplasm part;nucleus;organelle;organelle part;protein complex;RNA polyme…	Huntington's disease;Purine metabolism;Pyrimidine metabolism;RNA polymerase	RNA_pol_Rpb1_1;RNA_pol_Rpb1_2;RNA_pol_Rpb1_3;RNA_pol_Rpb1_4;RNA_pol_Rpb1_5;RNA_pol_Rpb1_6;RNA_pol_Rpb1_7;RNA_pol_Rpb1_R	0.47810560464859	0.715146124362946	0.459988504648209	0.38159105181694	0.769909024238586	0.671359896659851	1.70272243022919	0.910842657089233	0.984567165374756	1.01012182235718	0.631070077419281	0.57590925693512	0.503048658370972	0.569025039672852	0.606121242046356	0.528438210487366	0.498268932104111	0.383703291416168	-2.53026747703552	-3.42638254165649	-0.127551585435867	-0.0749766528606415	0.148497402667999	-0.0107106305658817	-0.0659782811999321
P25786;P25786-2;F5GX11;B4DEV8	P25786;P25786-2;F5GX11;B4DEV8	Proteasome subunit alpha type-1;Proteasome subunit alpha type	PSMA1		-2.73704481124878	0.373448073863983	0.254205942153931	0.249245643615723	0.474421441555023	0.338465839624405	0.196920305490494	0.418791115283966	0.341170430183411	+	41.3321	17	17	17	1721	activation of immune response;activation of innate immune response;anaphase-promoting complex-dependent proteasomal ubiquitin-dependent protein catabolic process;antigen processing and presentation;antigen processing and presentation of exogenous antigen;antigen processing and presentation of exogenous peptide antigen;antigen processing and presentation of exogenous peptide antigen via MHC class …	binding;catalytic activity;endopeptidase activity;hydrolase activity;nucleic acid binding;peptidase activity;peptidase activity, acting on L-amino acid peptides;RNA binding;threonine-type endopeptidase activity;threonine-type peptidase activity	cell part;centrosome;cytoplasm;cytoplasmic part;cytoskeletal part;cytosol;extracellular membrane-bounded organelle;extracellular organelle;extracellular region part;extracellular vesicular exosome;intracellular membrane-bounded organelle;intracellular non-membrane-bounded organelle;intracellular organelle;intracellular organelle part;intracellular part;macromolecular complex;membrane-bounded orga…	Proteasome	Proteasome;Proteasome_A_N	-2.66659998893738	-3.71014952659607	0.245163768529892	0.174844846129417	-0.0573310852050781	0.148044988512993	0.303660899400711	0.322124034166336	0.34396505355835	0.330660909414291	0.322209805250168	0.244260340929031	0.192000031471252	0.170780837535858	0.294509381055832	0.404241889715195	0.181602001190186	0.185700312256813	-2.25274324417114	-2.75005888938904	0.370174556970596	0.463420867919922	0.154493361711502	0.238701105117798	0.0426766760647297
P25788-2;P25788;G3V4X5;G3V3W4;G3V5N4	P25788-2;P25788	Proteasome subunit alpha type-3	PSMA3		-2.80706262588501	0.390458554029465	0.295848399400711	0.236778855323792	0.267494946718216	0.335977524518967	0.197451755404472	0.408788025379181	0.504385530948639	+	34.7498	11	11	11	1512	activation of immune response;activation of innate immune response;anaphase-promoting complex-dependent proteasomal ubiquitin-dependent protein catabolic process;antigen processing and presentation;antigen processing and presentation of exogenous antigen;antigen processing and presentation of exogenous peptide antigen;antigen processing and presentation of exogenous peptide antigen via MHC class …	catalytic activity;endopeptidase activity;hydrolase activity;peptidase activity;peptidase activity, acting on L-amino acid peptides;threonine-type endopeptidase activity;threonine-type peptidase activity	cell part;cytoplasm;cytoplasmic part;cytosol;extracellular membrane-bounded organelle;extracellular organelle;extracellular region part;extracellular vesicular exosome;intracellular membrane-bounded organelle;intracellular organelle;intracellular organelle part;intracellular part;macromolecular complex;membrane-bounded organelle;membrane-bounded vesicle;nuclear part;nucleoplasm;nucleus;organelle;…	Proteasome	Proteasome;Proteasome_A_N	-2.55643105506897	-3.3376989364624	0.0311458241194487	0.0228446442633867	0.0492103770375252	0.0761001780629158	0.185887426137924	0.190382570028305	0.104165524244308	0.0815855637192726	0.0933931022882462	-0.0117354076355696	-0.00876035913825035	0.127776265144348	0.316665053367615	0.224794685840607	0.0196263790130615	0.147198766469955	-3.01072597503662	-2.79555988311768	0.389680415391922	0.475376278162003	-0.122738733887672	0.149531036615372	-0.0247402060776949
P25789;H0YMZ1;H0YN18;H0YL69;H0YMA1;P25789-2;H0YLC2;H0YKT8;H0YMI6;H0YKS0;H0YLS6;H0YMV3	P25789;H0YMZ1;H0YN18;H0YL69;H0YMA1;P25789-2;H0YLC2;H0YKT8;H0YMI6	Proteasome subunit alpha type-4;Proteasome subunit alpha type;Proteasome subunit beta type	PSMA4		-2.48729658126831	0.404243379831314	0.244040340185165	0.203263074159622	0.473442852497101	0.184081211686134	0.128239274024963	0.339010059833527	0.312368333339691	+	30.4682	13	13	13	1886	activation of immune response;activation of innate immune response;anaphase-promoting complex-dependent proteasomal ubiquitin-dependent protein catabolic process;antigen processing and presentation;antigen processing and presentation of exogenous antigen;antigen processing and presentation of exogenous peptide antigen;antigen processing and presentation of exogenous peptide antigen via MHC class …	catalytic activity;endopeptidase activity;hydrolase activity;peptidase activity;peptidase activity, acting on L-amino acid peptides;threonine-type endopeptidase activity;threonine-type peptidase activity	cell part;cytoplasm;cytoplasmic mRNA processing body;cytoplasmic part;cytosol;extracellular membrane-bounded organelle;extracellular organelle;extracellular region part;extracellular vesicular exosome;intracellular membrane-bounded organelle;intracellular non-membrane-bounded organelle;intracellular organelle;intracellular organelle part;intracellular part;macromolecular complex;membrane;membrane…	Proteasome	Proteasome;Proteasome_A_N	-2.05487036705017	-2.24839520454407	0.221664264798164	0.235707268118858	-0.040858305990696	0.0896013751626015	0.217535719275475	0.268351435661316	0.202294677495956	0.346606999635696	0.05811857432127	0.0786338225007057	0.196840584278107	0.0853820070624352	0.146850928664207	0.278775840997696	0.12004679441452	0.0241628345102072	-2.36714863777161	-2.18799328804016	0.39587014913559	0.300286561250687	0.356152951717377	0.207926899194717	0.175960332155228
P27708;F8VPD4;H7C2E4;H7BZB3;H7C3Z5;P31327-2;P31327;P31327-3	P27708;F8VPD4	CAD protein;Glutamine-dependent carbamoyl-phosphate synthase;Aspartate carbamoyltransferase;Dihydroorotase	CAD		-2.5386004447937	0.314566165208817	0.352517396211624	0.22491180896759	0.326152324676514	0.357284337282181	0.404587090015411	0.243245378136635	0.416248857975006	+	14.6242	100	100	100	6439	amide biosynthetic process;amine biosynthetic process;amine catabolic process;amine metabolic process;anatomical structure development;anatomical structure morphogenesis;arginine biosynthetic process;arginine metabolic process;biological regulation;biosynthetic process;body fluid secretion;carbamoyl phosphate biosynthetic process;carbamoyl phosphate metabolic process;carboxylic acid biosynthetic …	adenyl nucleotide binding;adenyl ribonucleotide binding;amine binding;amino acid binding;aspartate binding;aspartate carbamoyltransferase activity;ATP binding;binding;carbamoyl-phosphate synthase (ammonia) activity;carbamoyl-phosphate synthase (glutamine-hydrolyzing) activity;carbon-nitrogen ligase activity, with glutamine as amido-N-donor;carboxyl- or carbamoyltransferase activity;carboxylic aci…	axon part;cell body;cell part;cell projection;cell projection part;cytoplasmic part;cytosol;extracellular membrane-bounded organelle;extracellular organelle;extracellular region part;extracellular vesicular exosome;intracellular membrane-bounded organelle;intracellular organelle;intracellular organelle part;intracellular part;macromolecular complex;membrane;membrane-bounded organelle;membrane-bou…	Alanine, aspartate and glutamate metabolism;Pyrimidine metabolism	CPSase_L_chain;CPSase_L_D2;CPSase_L_D3;CPSase_sm_chain;GATase;MGS;OTCace;OTCace_N	-3.3591582775116	-4.2891960144043	-0.0988431200385094	-0.199378728866577	-0.147905260324478	-0.269916176795959	-0.467495113611221	-0.485926032066345	-0.370935589075089	-0.289068967103958	-0.185260280966759	-0.243177860975266	-0.115730077028275	-0.125407576560974	-0.233249023556709	-0.211885213851929	-0.140399098396301	-0.166135832667351	-2.25797200202942	-3.89109182357788	0.0617417432367802	0.0564617328345776	0.0500762090086937	0.21699745953083	-0.0698257386684418
P27824;P27824-2;P27824-3;H0Y9Q7;D6RGY2;D6RFL1;D6RDP7;H0Y9H1;D6RB85;D6RAU8;D6RAQ8;D6RHJ3;D6RD16	P27824;P27824-2;P27824-3;H0Y9Q7;D6RGY2	Calnexin	CANX		-2.65509223937988	0.260362714529037	0.329623490571976	0.29707145690918	0.333164304494858	0.259317636489868	0.388989061117172	0.345861792564392	0.135114014148712	+	20.5318	16	16	16	1191	aging;antigen processing and presentation;antigen processing and presentation of exogenous antigen;antigen processing and presentation of exogenous peptide antigen;antigen processing and presentation of exogenous peptide antigen via MHC class II;antigen processing and presentation of peptide antigen;antigen processing and presentation of peptide antigen via MHC class I;antigen processing and pres…	binding;calcium ion binding;carbohydrate binding;cation binding;ion binding;metal ion binding	axon;cell body;cell part;cell projection;cell projection cytoplasm;cell projection part;cytoplasmic membrane-bounded vesicle;cytoplasmic part;cytoplasmic vesicle;dendrite cytoplasm;dendritic spine;endoplasmic reticulum;endoplasmic reticulum lumen;endoplasmic reticulum membrane;endoplasmic reticulum part;ER-mitochondrion membrane contact site;extracellular membrane-bounded organelle;extracellular …	Antigen processing and presentation;Phagosome;Protein processing in endoplasmic reticulum	Calreticulin	-4.64056301116943	-3.70560908317566	0.148131236433983	0.0204867795109749	-0.242315739393234	-0.0689992234110832	-0.117055714130402	-0.0873257666826248	0.157301113009453	0.0252028256654739	0.0526087023317814	0.0822348967194557	0.111670561134815	0.067217119038105	0.0268741901963949	0.193014785647392	-0.16242028772831	-0.105127893388271	-2.69095015525818	-3.62477612495422	0.298933357000351	0.537425637245178	0.698578536510468	0.549149692058563	0.361935943365097
P28066;P28066-2	P28066;P28066-2	Proteasome subunit alpha type-5	PSMA5		-2.76867389678955	0.396874636411667	0.310577094554901	0.417918980121613	0.399782687425613	0.292806506156921	0.257097780704498	0.344536900520325	0.410492777824402	+	36.3672	15	15	15	1678	activation of immune response;activation of innate immune response;anaphase-promoting complex-dependent proteasomal ubiquitin-dependent protein catabolic process;antigen processing and presentation;antigen processing and presentation of exogenous antigen;antigen processing and presentation of exogenous peptide antigen;antigen processing and presentation of exogenous peptide antigen via MHC class …	catalytic activity;endopeptidase activity;hydrolase activity;peptidase activity;peptidase activity, acting on L-amino acid peptides;threonine-type endopeptidase activity;threonine-type peptidase activity	cell part;cytoplasm;cytoplasmic part;cytosol;extracellular membrane-bounded organelle;extracellular organelle;extracellular region part;extracellular vesicular exosome;intracellular membrane-bounded organelle;intracellular organelle;intracellular organelle part;intracellular part;macromolecular complex;membrane-bounded organelle;membrane-bounded vesicle;nuclear part;nucleoplasm;nucleus;organelle;…	Proteasome	Proteasome;Proteasome_A_N	-2.45344018936157	-2.29589557647705	0.361316829919815	0.495746910572052	0.308725416660309	0.372426897287369	0.441881567239761	0.445331245660782	0.410721480846405	0.260852068662643	0.08931615203619	0.324720203876495	0.350293755531311	0.333025008440018	0.368175446987152	0.191502958536148	0.304797977209091	0.198315292596817	-2.29788446426392	-2.26468563079834	0.466597765684128	0.32925683259964	0.462925910949707	0.593043446540833	0.461990803480148
P28070	P28070	Proteasome subunit beta type-4	PSMB4		-2.77551579475403	0.405680239200592	0.242981553077698	0.221343025565147	0.489700704813004	0.35940346121788	0.299674451351166	0.517644762992859	0.130070701241493	+	30.8313	7	7	7	1301	activation of immune response;activation of innate immune response;anaphase-promoting complex-dependent proteasomal ubiquitin-dependent protein catabolic process;antigen processing and presentation;antigen processing and presentation of exogenous antigen;antigen processing and presentation of exogenous peptide antigen;antigen processing and presentation of exogenous peptide antigen via MHC class …	binding;catalytic activity;endopeptidase activity;hydrolase activity;lipopolysaccharide binding;peptidase activity;peptidase activity, acting on L-amino acid peptides;threonine-type endopeptidase activity;threonine-type peptidase activity	cell part;cytoplasm;cytoplasmic part;cytosol;extracellular membrane-bounded organelle;extracellular organelle;extracellular region part;extracellular vesicular exosome;intracellular membrane-bounded organelle;intracellular organelle;intracellular organelle part;intracellular part;macromolecular complex;membrane-bounded organelle;membrane-bounded vesicle;nuclear part;nucleoplasm;nucleus;organelle;…	Proteasome	Proteasome	-2.08159804344177	-3.86670637130737	0.40557649731636	0.535585463047028	0.495222210884094	0.4705750644207	0.585315525531769	0.460087776184082	0.503425598144531	0.602091312408447	0.374098390340805	0.626594722270966	0.363956421613693	0.400518119335175	0.526934504508972	0.575616717338562	0.23980912566185	0.272120177745819	-3.18103933334351	-2.37367224693298	0.551964044570923	0.816031098365784	0.371322423219681	0.32028517127037	0.222851052880287
P28072;A0A087X2I4;I3L3X7	P28072;A0A087X2I4	Proteasome subunit beta type-6;Proteasome subunit beta type	PSMB6		-3.06349802017212	0.556629836559296	0.193476840853691	0.245251655578613	0.485867232084274	0.341893374919891	0.0984910130500793	0.598195314407349	0.243198499083519	+	34.7414	10	10	10	812	activation of immune response;activation of innate immune response;anaphase-promoting complex-dependent proteasomal ubiquitin-dependent protein catabolic process;antigen processing and presentation;antigen processing and presentation of exogenous antigen;antigen processing and presentation of exogenous peptide antigen;antigen processing and presentation of exogenous peptide antigen via MHC class …	catalytic activity;endopeptidase activity;hydrolase activity;peptidase activity;peptidase activity, acting on L-amino acid peptides;threonine-type endopeptidase activity;threonine-type peptidase activity	cell part;cytoplasm;cytoplasmic part;cytosol;extracellular membrane-bounded organelle;extracellular organelle;extracellular region part;extracellular vesicular exosome;Golgi apparatus;intracellular membrane-bounded organelle;intracellular organelle;intracellular organelle part;intracellular part;macromolecular complex;membrane-bounded organelle;membrane-bounded vesicle;nuclear part;nucleoplasm;nu…	Proteasome	Proteasome	-2.16667771339417	-3.54478144645691	0.72650021314621	0.396333307027817	0.242922082543373	0.206509426236153	0.294697761535645	0.207912385463715	0.353450000286102	0.526573956012726	0.574036419391632	0.363649725914001	0.427050679922104	0.348630905151367	0.345682442188263	0.863108932971954	0.174842849373817	0.293320864439011	-2.73035669326782	-2.89994812011719	0.68437659740448	0.813634991645813	0.18044425547123	0.218697965145111	0.405815035104752
P28074;P28074-3;H0YJM8;P28074-2	P28074;P28074-3;H0YJM8;P28074-2	Proteasome subunit beta type-5	PSMB5		-3.0165536403656	0.534109354019165	0.255807876586914	0.247515648603439	0.53313410282135	0.337002992630005	0.213786393404007	0.470618665218353	0.213095247745514	+	37.2672	15	15	15	1379	activation of immune response;activation of innate immune response;anaphase-promoting complex-dependent proteasomal ubiquitin-dependent protein catabolic process;antigen processing and presentation;antigen processing and presentation of exogenous antigen;antigen processing and presentation of exogenous peptide antigen;antigen processing and presentation of exogenous peptide antigen via MHC class …	catalytic activity;endopeptidase activity;hydrolase activity;peptidase activity;peptidase activity, acting on L-amino acid peptides;threonine-type endopeptidase activity;threonine-type peptidase activity	cell part;centrosome;cytoplasm;cytoplasmic part;cytoskeletal part;cytosol;extracellular membrane-bounded organelle;extracellular organelle;extracellular region part;extracellular vesicular exosome;intracellular membrane-bounded organelle;intracellular non-membrane-bounded organelle;intracellular organelle;intracellular organelle part;intracellular part;macromolecular complex;membrane-bounded orga…	Proteasome	Proteasome	-3.79891753196716	-3.08034467697144	0.335750669240952	0.469982802867889	0.204356268048286	0.289191573858261	0.3120336830616	0.370547771453857	0.592149436473846	0.619088649749756	0.364819347858429	0.318423688411713	0.288307398557663	0.387505799531937	0.52765941619873	0.503691852092743	0.210410043597221	0.215780436992645	-3.4443461894989	-2.18203902244568	0.708413302898407	0.673689305782318	0.475977420806885	0.482462376356125	0.277224123477936
P29692;P29692-2;P29692-3;E9PRY8;E9PK01;P29692-4;E9PQZ1;A0A087X1X7;H0YE72;E9PPR1;E9PL12;E9PQ49;E9PMW7;H0YE58;E9PI39;E9PIZ1;H0YCK7;E9PL71;E9PN91;E9PK06;E9PQC9;E9PK72;E9PKK3;E9PJD0;E9PNW6	P29692;P29692-2;P29692-3;E9PRY8;E9PK01;P29692-4;E9PQZ1;A0A087X1X7;H0YE72	Elongation factor 1-delta	EEF1D		1.58663415908813	-0.0167354047298431	-0.00283357501029968	0.444791406393051	0.0659991428256035	-0.174015134572983	-0.238659486174583	0.1795494556427	-0.356117129325867	+	3.2715	11	11	9	261	biological regulation;biosynthetic process;cellular biosynthetic process;cellular macromolecule biosynthetic process;cellular macromolecule metabolic process;cellular metabolic process;cellular nitrogen compound metabolic process;cellular process;cellular protein metabolic process;cellular response to abiotic stimulus;cellular response to ionizing radiation;cellular response to radiation;cellular…	activating transcription factor binding;binding;DNA binding;heat shock protein binding;molecular transducer activity;nucleic acid binding;protein binding;RNA binding;signal transducer activity;transcription factor binding;translation elongation factor activity;translation factor activity, nucleic acid binding	cell part;cytoplasm;cytoplasmic part;cytosol;eukaryotic translation elongation factor 1 complex;intracellular membrane-bounded organelle;intracellular non-membrane-bounded organelle;intracellular organelle;intracellular organelle part;intracellular part;macromolecular complex;membrane-bounded organelle;non-membrane-bounded organelle;nuclear part;nucleolus;nucleus;organelle;organelle part;protein …		EF-1_beta_acid;EF1_GNE	1.71139895915985	2.56199669837952	0.932408154010773	0.447023421525955	1.15101230144501	1.17874836921692	1.23065483570099	1.29352402687073	1.08218026161194	1.1152925491333	0.597431302070618	0.0445413701236248	0.725285768508911	-0.903043568134308	0.51499080657959	0.58062869310379	0.563876807689667	0.60971611738205	2.06847023963928	1.84146320819855	0.00192065781448036	0.104075238108635	-0.22972072660923	-1.26367568969727	1.17763197422028
P30046;J3KQ18;H7C342	P30046;J3KQ18	D-dopachrome decarboxylase	DDT		1.71591114997864	-0.471433520317078	0.203543692827225	0.436707407236099	0.0873907953500748	-0.866302967071533	0.50337690114975	-0.663829326629639	-0.378142952919006	+	7.20066	7	7	2	165	biosynthetic process;cellular biosynthetic process;cellular metabolic process;cellular process;melanin biosynthetic process;melanin metabolic process;metabolic process;pigment biosynthetic process;pigment metabolic process;secondary metabolic process	carbon-carbon lyase activity;carboxy-lyase activity;catalytic activity;D-dopachrome decarboxylase activity;dopachrome isomerase activity;intramolecular oxidoreductase activity;intramolecular oxidoreductase activity, transposing C=C bonds;isomerase activity;lyase activity	cell part;cytoplasm;extracellular membrane-bounded organelle;extracellular organelle;extracellular region part;extracellular vesicular exosome;intracellular part;membrane-bounded organelle;membrane-bounded vesicle;organelle;vesicle		MIF	1.21440780162811	0.634571135044098	-0.297474056482315	0.237863838672638	-0.0711116567254066	-0.283782809972763	0.0396265834569931	0.03768240660429	0.63213700056076	0.562771797180176	-1.29804420471191	-1.46352088451385	-0.29230660200119	0.110561303794384	-1.02704560756683	-0.300005704164505	-0.80264288187027	-0.260215491056442	2.14073133468628	1.83238101005554	-0.666980624198914	-0.645392954349518	0.255775958299637	0.081436350941658	1.20064342021942
P31151	P31151	Protein S100-A7	S100A7		1.55748224258423	0.0200147069990635	0.302418231964111	0.233338534832001	-0.557793915271759	-0.141035616397858	-0.275334745645523	-0.293864578008652	-0.389925301074982	+	2.05219	8	8	5	180	anatomical structure development;anatomical structure formation involved in morphogenesis;angiogenesis;biological regulation;cell differentiation;cellular developmental process;cellular process;defense response;defense response to bacterium;defense response to Gram-negative bacterium;developmental process;epidermal cell differentiation;epidermis development;epithelial cell differentiation;immune …	binding;calcium ion binding;cation binding;ion binding;metal ion binding;protein binding;RAGE receptor binding;receptor binding;transition metal ion binding;zinc ion binding	adherens junction;anchoring junction;cell junction;cell part;cell-substrate adherens junction;cell-substrate junction;cytoplasm;cytoplasmic part;cytosol;endoplasmic reticulum;extracellular membrane-bounded organelle;extracellular organelle;extracellular region;extracellular region part;extracellular vesicular exosome;focal adhesion;intracellular membrane-bounded organelle;intracellular organelle;…		S_100	1.57622301578522	1.53874146938324	0.446234941482544	0.29906165599823	0.838032484054565	0.769555568695068	1.20286619663239	1.41007351875305	3.38150906562805	3.59986519813538	-0.71308559179306	0.0805340781807899	-0.155488133430481	-0.205646753311157	-0.7846959233284	0.599431216716766	-0.443924099206924	-0.568727374076843	2.3918297290802	1.93548905849457	0.271698266267776	0.0290441922843456	1.1267055273056	0.84038782119751	0.4701087474823
P31942-3;P31942-2;P31942;P31942-4;P31942-6;P31942-5	P31942-3;P31942-2;P31942;P31942-4;P31942-6;P31942-5	Heterogeneous nuclear ribonucleoprotein H3	HNRNPH3		1.90817809104919	-0.661303877830505	0.0788153782486916	0.389274269342422	-0.145842611789703	-0.166301280260086	0.0927643626928329	0.390596747398376	0.0602869242429733	+	7.68906	6	6	6	206	cell differentiation;cellular developmental process;cellular macromolecule metabolic process;cellular metabolic process;cellular nitrogen compound metabolic process;cellular process;developmental process;epithelial cell differentiation;macromolecule metabolic process;metabolic process;mRNA metabolic process;mRNA processing;nitrogen compound metabolic process;nuclear mRNA splicing, via spliceosome…	binding;nucleic acid binding;nucleotide binding;RNA binding	cell part;intracellular membrane-bounded organelle;intracellular organelle;intracellular organelle part;intracellular part;macromolecular complex;membrane-bounded organelle;nuclear part;nucleoplasm;nucleus;organelle;organelle part;ribonucleoprotein complex;spliceosomal complex			1.72648656368256	1.95000207424164	-0.269020140171051	-0.498731136322021	0.760798215866089	0.847761154174805	0.763879537582397	0.5360147356987	0.125807017087936	0.384635895490646	0.289022445678711	0.605048298835754	0.382259398698807	0.530415058135986	0.851818025112152	0.214775487780571	0.288228094577789	0.261772602796555	2.88406729698181	2.84341621398926	-0.305542409420013	-0.42754590511322	-0.270135283470154	0.153652638196945	0.631311774253845
P35232;C9JW96;C9JZ20;E7ESE2;E9PCW0;P35232-2;D6RBK0	P35232;C9JW96;C9JZ20;E7ESE2;E9PCW0;P35232-2;D6RBK0	Prohibitin	PHB		-3.00020313262939	0.425162672996521	0.457952976226807	0.0460023246705532	0.62661075592041	0.11105614900589	0.19842940568924	0.496385514736176	0.0582736693322659	+	19.4207	12	12	12	603	biological regulation;biosynthetic process;cell differentiation;cellular biosynthetic process;cellular component organization;cellular component organization at cellular level;cellular component organization or biogenesis;cellular component organization or biogenesis at cellular level;cellular developmental process;cellular macromolecule biosynthetic process;cellular macromolecule metabolic proce…	binding;complement binding;complement component C3a binding;complement component C3b binding;DNA binding;enzyme binding;G-protein-coupled receptor binding;histone deacetylase binding;nucleic acid binding;nucleic acid binding transcription factor activity;opsonin binding;protein binding;proteinase activated receptor binding;receptor binding;regulatory region DNA binding;regulatory region nucleic a…	cell part;cell surface;cytoplasm;cytoplasmic part;early endosome;endosome;extracellular membrane-bounded organelle;extracellular organelle;extracellular region part;extracellular vesicular exosome;integral to membrane;integral to plasma membrane;intracellular membrane-bounded organelle;intracellular organelle;intracellular organelle part;intracellular part;intrinsic to membrane;intrinsic to plasm…		Band_7	-3.73226881027222	-3.87988185882568	-0.126298293471336	0.0568303130567074	-0.218049079179764	-0.0619836673140526	-0.215906098484993	-1.0107638835907	0.228005185723305	0.288427144289017	-0.113820105791092	-0.0930773913860321	-0.0823488682508469	0.204968020319939	0.531432926654816	0.0285848677158356	0.121129110455513	-0.294541239738464	-3.49893808364868	-2.8781259059906	0.714211165904999	0.31600347161293	0.952325165271759	0.435495615005493	0.286105573177338
P35268;K7EJT5;K7EP65;K7EKS7;K7ELC4;K7EMH1;K7ERI7	P35268;K7EJT5;K7EP65;K7EKS7;K7ELC4;K7EMH1;K7ERI7	60S ribosomal protein L22	RPL22		1.37429141998291	0.300774931907654	0.575147986412048	0.202769666910172	0.462299227714539	0.34261566400528	-0.750113308429718	0.0523912608623505	-0.237883478403091	+	2.93937	3	3	3	285	alpha-beta T cell activation;alpha-beta T cell differentiation;biosynthetic process;catabolic process;cell activation;cell differentiation;cellular biosynthetic process;cellular catabolic process;cellular component disassembly;cellular component disassembly at cellular level;cellular component organization;cellular component organization at cellular level;cellular component organization or biogen…	binding;carbohydrate binding;glycosaminoglycan binding;heparin binding;nucleic acid binding;pattern binding;polysaccharide binding;RNA binding;structural constituent of ribosome;structural molecule activity	adherens junction;anchoring junction;cell junction;cell part;cell-substrate adherens junction;cell-substrate junction;cytoplasm;cytoplasmic part;cytosol;cytosolic large ribosomal subunit;extracellular membrane-bounded organelle;extracellular organelle;extracellular region part;extracellular vesicular exosome;focal adhesion;intracellular membrane-bounded organelle;intracellular non-membrane-bounde…	Ribosome	Ribosomal_L22e	0.553846061229706	0.49924498796463	-0.434956938028336	-0.507817208766937	-0.276833832263947	-0.366716623306274	-0.192860051989555	-0.324122428894043	-1.19364237785339	-1.7431343793869	-0.255607724189758	-1.97135078907013	-2.33104181289673	-1.66138851642609	-1.64725577831268	-1.44627368450165	-0.524759769439697	-2.46278667449951	1.41544139385223	1.33916890621185	0.300737679004669	0.551716029644012	0.687612116336823	0.560398936271667	0.614833176136017
P35998;A0A1W2PQS1;P35998-2;C9JLS9	P35998;A0A1W2PQS1;P35998-2	26S protease regulatory subunit 7	PSMC2		-2.68103671073914	0.394076138734818	0.0700298845767975	-0.0940674617886543	0.0176474861800671	0.496056079864502	0.270808219909668	0.689743041992188	0.380989730358124	+	43.9811	39	39	39	6447	activation of immune response;activation of innate immune response;anaphase-promoting complex-dependent proteasomal ubiquitin-dependent protein catabolic process;antigen processing and presentation;antigen processing and presentation of exogenous antigen;antigen processing and presentation of exogenous peptide antigen;antigen processing and presentation of exogenous peptide antigen via MHC class …	adenyl nucleotide binding;adenyl ribonucleotide binding;ATP binding;ATPase activity;binding;catalytic activity;hydrolase activity;hydrolase activity, acting on acid anhydrides;hydrolase activity, acting on acid anhydrides, in phosphorus-containing anhydrides;nucleoside-triphosphatase activity;nucleotide binding;protein binding;purine nucleotide binding;purine ribonucleoside triphosphate binding;p…	cell part;cytoplasm;cytoplasmic mRNA processing body;cytoplasmic part;cytosol;cytosolic part;cytosolic proteasome complex;intracellular membrane-bounded organelle;intracellular non-membrane-bounded organelle;intracellular organelle;intracellular organelle part;intracellular part;macromolecular complex;membrane;membrane-bounded organelle;non-membrane-bounded organelle;nuclear part;nuclear proteaso…	Proteasome	AAA	-2.77585339546204	-3.79569029808044	0.269210249185562	0.303227692842484	0.0119179924950004	-0.0476380735635757	-0.21123380959034	-0.2820825278759	-0.320223718881607	-0.263076931238174	0.332330405712128	0.315463781356812	0.219898581504822	0.157176926732063	0.647646188735962	0.671032845973969	0.13551427423954	0.147179439663887	-2.31705570220947	-2.58622002601624	0.372199058532715	0.326368302106857	0.152559369802475	0.0800793468952179	-0.100819662213326
P36542;P36542-2	P36542;P36542-2	ATP synthase subunit gamma. mitochondrial	ATP5C1		-2.33982706069946	0.552470624446869	0.509404540061951	0.349699050188065	0.50349748134613	0.299361765384674	0.368805855512619	0.0146075189113617	0.363809943199158	+	13.329	9	9	9	415	ATP biosynthetic process;ATP metabolic process;ATP synthesis coupled proton transport;biosynthetic process;cation transport;cellular biosynthetic process;cellular metabolic process;cellular nitrogen compound biosynthetic process;cellular nitrogen compound metabolic process;cellular process;electron transport chain;energy coupled proton transport, down electrochemical gradient;establishment of loc…	active transmembrane transporter activity;ATPase activity;ATPase activity, coupled;ATPase activity, coupled to movement of substances;ATPase activity, coupled to transmembrane movement of ions;ATPase activity, coupled to transmembrane movement of substances;catalytic activity;cation transmembrane transporter activity;cation-transporting ATPase activity;hydrogen ion transmembrane transporter activ…	cell part;cytoplasmic part;extracellular membrane-bounded organelle;extracellular organelle;extracellular region part;extracellular vesicular exosome;intracellular membrane-bounded organelle;intracellular organelle;intracellular organelle lumen;intracellular organelle part;intracellular part;macromolecular complex;membrane;membrane part;membrane-bounded organelle;membrane-bounded vesicle;membrane…	Alzheimer's disease;Huntington's disease;Oxidative phosphorylation;Parkinson's disease	ATP-synt	-3.42993688583374	-2.13614177703857	-0.223148122429848	-0.382390409708023	-0.531201839447021	-0.393125861883163	-0.67752605676651	-0.123130910098553	-0.359774947166443	-0.0332400389015675	-0.269181072711945	-0.179571896791458	-0.520900368690491	-0.351387083530426	-0.168166443705559	-0.272066682577133	-0.264681309461594	-0.250796318054199	-3.69952082633972	-1.42627322673798	0.486847400665283	0.618093848228455	-0.0597207769751549	0.457572400569916	0.15638379752636
P36957;P36957-2;Q86SW4;H0YJF9;G3V3F0;G3V5M3	P36957;P36957-2;Q86SW4	Dihydrolipoyllysine-residue succinyltransferase component of 2-oxoglutarate dehydrogenase complex. mitochondrial	DLST		-2.83230018615723	0.289174854755402	0.374596536159515	0.49407559633255	0.377952873706818	0.240075916051865	0.256302237510681	0.33890688419342	0.295952975749969	+	43.0247	19	19	19	1618	acetyl-CoA catabolic process;acetyl-CoA metabolic process;amine catabolic process;amine metabolic process;aspartate family amino acid catabolic process;aspartate family amino acid metabolic process;carboxylic acid catabolic process;carboxylic acid metabolic process;catabolic process;cellular amine metabolic process;cellular amino acid catabolic process;cellular amino acid metabolic process;cellul…	catalytic activity;dihydrolipoyllysine-residue succinyltransferase activity;S-acyltransferase activity;S-succinyltransferase activity;succinyltransferase activity;transferase activity;transferase activity, transferring acyl groups;transferase activity, transferring acyl groups other than amino-acyl groups	cell part;cytoplasmic part;extracellular membrane-bounded organelle;extracellular organelle;extracellular region part;extracellular vesicular exosome;intracellular membrane-bounded organelle;intracellular organelle;intracellular organelle lumen;intracellular organelle part;intracellular part;macromolecular complex;membrane;membrane-bounded organelle;membrane-bounded vesicle;membrane-enclosed lume…	Citrate cycle (TCA cycle);Lysine degradation	2-oxoacid_dh;Biotin_lipoyl	-2.31634974479675	-2.55865383148193	0.104586653411388	0.0883042737841606	0.240002408623695	0.211636692285538	0.280214220285416	0.27984744310379	0.148525923490524	0.136864677071571	0.267062574625015	0.000523242575582117	0.103556178510189	0.25192853808403	-0.0271132793277502	0.0130301220342517	0.0266548041254282	0.00726353796198964	-3.49596548080444	-2.66703414916992	0.382835239171982	0.270439267158508	0.52057683467865	0.438504189252853	0.418382257223129
P40939;H0YFD6;P40939-2	P40939	Trifunctional enzyme subunit alpha. mitochondrial;Long-chain enoyl-CoA hydratase;Long chain 3-hydroxyacyl-CoA dehydrogenase	HADHA		-2.61531066894531	0.339323163032532	0.319316029548645	0.319113731384277	0.256531894207001	0.260374158620834	0.34140220284462	0.311083376407623	0.37386280298233	+	35.7645	32	32	32	2246	biosynthetic process;carboxylic acid catabolic process;carboxylic acid metabolic process;cardiolipin acyl-chain remodeling;cardiolipin metabolic process;catabolic process;cellular biosynthetic process;cellular catabolic process;cellular ketone metabolic process;cellular lipid catabolic process;cellular lipid metabolic process;cellular metabolic process;cellular process;fatty acid beta-oxidation;f…	3-hydroxyacyl-CoA dehydrogenase activity;acetyl-CoA C-acetyltransferase activity;acetyl-CoA C-acyltransferase activity;acetyltransferase activity;binding;C-acetyltransferase activity;C-acyltransferase activity;carbon-oxygen lyase activity;carboxylic acid binding;catalytic activity;coenzyme binding;cofactor binding;enoyl-CoA hydratase activity;fatty acid binding;fatty-acyl-CoA binding;hydro-lyase …	cell part;cytoplasmic part;fatty acid beta-oxidation multienzyme complex;intracellular membrane-bounded organelle;intracellular non-membrane-bounded organelle;intracellular organelle;intracellular organelle part;intracellular part;macromolecular complex;membrane;membrane-bounded organelle;mitochondrial inner membrane;mitochondrial membrane;mitochondrial nucleoid;mitochondrial part;mitochondrion;n…	Aminobenzoate degradation;Benzoate degradation;beta-Alanine metabolism;Biosynthesis of unsaturated fatty acids;Butanoate metabolism;Caprolactam degradation;Fatty acid elongation in mitochondria;Fatty acid metabolism;Lysine degradation;Propanoate metabolism;Tryptophan metabolism;Valine, leucine and isoleucine degradation	3HCDH;3HCDH_N;ECH	-3.2212860584259	-2.64922189712524	0.268659561872482	0.251923173666	0.28936305642128	0.361238420009613	0.266451001167297	0.246200174093246	0.178390726447105	0.12904816865921	0.474647641181946	0.28285625576973	0.171654239296913	0.171811804175377	0.293161928653717	0.327366411685944	0.422133803367615	0.28209912776947	-4.46770191192627	-2.47019863128662	0.514688670635223	0.53689032793045	0.596143305301666	0.445194065570831	0.377004057168961
P42566;B1AUU8;P42566-2;S4R3U1	P42566;B1AUU8	Epidermal growth factor receptor substrate 15	EPS15		-0.288114547729492	-0.171466618776321	0.231902599334717	1.94143629074097	0.0186935104429722	-0.403614401817322	-0.1247723326087	0.281517088413239	-0.29952472448349	+	8.54818	34	34	34	554	biological regulation;cell proliferation;cell surface receptor linked signaling pathway;cellular component assembly;cellular component assembly at cellular level;cellular component organization;cellular component organization at cellular level;cellular component organization or biogenesis;cellular component organization or biogenesis at cellular level;cellular macromolecular complex assembly;cell…	binding;calcium ion binding;cation binding;ion binding;metal ion binding;polyubiquitin binding;protein binding;small conjugating protein binding;ubiquitin binding	AP-2 adaptor complex;AP-type membrane coat adaptor complex;cell part;cell projection membrane;cell projection part;cilium membrane;cilium part;clathrin adaptor complex;coated pit;cytoplasm;cytoplasmic part;cytoplasmic vesicle part;cytosol;early endosome membrane;endosomal part;endosome membrane;intracellular membrane-bounded organelle;intracellular organelle;intracellular organelle part;intracell…	Endocytosis		-2.38337779045105	-0.280293345451355	0.251628220081329	0.197178408503532	0.779857575893402	0.791179358959198	2.46522903442383	2.36284041404724	0.215954214334488	0.56174248456955	-0.420867711305618	-0.445394396781921	-0.623589932918549	-0.0393435694277287	1.34390783309937	1.38122415542603	-0.00455533899366856	-0.00634787511080503	0.141761109232903	-0.29556468129158	-0.872722625732422	-0.808196842670441	-0.877322733402252	-1.52285325527191	1.67680037021637
P42704;B8ZZ38;A0A0C4DG06;C9JCA9	P42704	Leucine-rich PPR motif-containing protein. mitochondrial	LRPPRC		-2.25817060470581	0.369233429431915	-0.189011380076408	0.379158675670624	-0.199788838624954	-0.0963618159294128	0.57569146156311	-0.0444503352046013	0.95790958404541	+	12.1954	45	45	42	1127	biological regulation;biosynthetic process;cellular biosynthetic process;cellular component movement;cellular macromolecule biosynthetic process;cellular macromolecule metabolic process;cellular metabolic process;cellular nitrogen compound metabolic process;cellular process;cytoskeleton-dependent intracellular transport;establishment of localization;establishment of localization in cell;establish…	beta-tubulin binding;binding;cytoskeletal protein binding;DNA binding;enzyme binding;microtubule binding;nucleic acid binding;protein binding;RNA binding;single-stranded DNA binding;structure-specific DNA binding;tubulin binding;ubiquitin protein ligase binding	cell part;chromosome;condensed chromosome;condensed nuclear chromosome;cytoplasmic part;cytoskeletal part;cytoskeleton;intracellular membrane-bounded organelle;intracellular non-membrane-bounded organelle;intracellular organelle;intracellular organelle part;intracellular part;macromolecular complex;membrane;membrane part;membrane-bounded organelle;microtubule;mitochondrial nucleoid;mitochondrial …		PPR	-4.066246509552	-2.39234018325806	0.303002208471298	0.0603367574512959	-0.567584156990051	-0.366580992937088	-0.00783629156649113	-0.147947400808334	-0.669181227684021	-0.707072615623474	-0.319544553756714	-0.289000242948532	0.300667315721512	0.166924640536308	-0.189271122217178	-0.095900684595108	0.816830515861511	0.851116478443146	-2.02288627624512	-3.72481727600098	-0.284126162528992	-0.766166865825653	-0.454421609640121	-0.422155320644379	0.224898099899292
P43686;P43686-2	P43686;P43686-2	26S protease regulatory subunit 6B	PSMC4		-2.57354116439819	0.440640568733215	0.0325197204947472	-0.129426062107086	0.112982995808125	0.50928807258606	0.275899559259415	0.716229140758514	0.37352243065834	+	34.5927	36	36	36	5319	activation of immune response;activation of innate immune response;anaphase-promoting complex-dependent proteasomal ubiquitin-dependent protein catabolic process;anatomical structure development;antigen processing and presentation;antigen processing and presentation of exogenous antigen;antigen processing and presentation of exogenous peptide antigen;antigen processing and presentation of exogeno…	adenyl nucleotide binding;adenyl ribonucleotide binding;ATP binding;ATPase activity;binding;catalytic activity;hydrolase activity;hydrolase activity, acting on acid anhydrides;hydrolase activity, acting on acid anhydrides, in phosphorus-containing anhydrides;nucleoside-triphosphatase activity;nucleotide binding;protein binding;purine nucleotide binding;purine ribonucleoside triphosphate binding;p…	cell part;cytoplasm;cytoplasmic part;cytosol;cytosolic part;cytosolic proteasome complex;inclusion body;intracellular membrane-bounded organelle;intracellular organelle;intracellular organelle part;intracellular part;macromolecular complex;membrane;membrane-bounded organelle;nuclear part;nuclear proteasome complex;nucleoplasm;nucleus;organelle;organelle part;proteasome accessory complex;proteasom…	Proteasome	AAA	-1.94641387462616	-2.33640813827515	0.277309894561768	0.273462325334549	-0.221019402146339	-0.100014977157116	-0.296861559152603	-0.187946915626526	-0.219865798950195	-0.27805170416832	0.242633685469627	0.23477728664875	0.131065368652344	0.0764976814389229	0.614794194698334	0.614084959030151	0.102555468678474	0.0788826271891594	-2.16157793998718	-2.93741583824158	0.512063145637512	0.537071943283081	0.0324093475937843	-0.00524395937100053	-0.128665000200272
P45974-2;P45974;F5H571	P45974-2;P45974	Ubiquitin carboxyl-terminal hydrolase 5	USP5		-2.99305582046509	0.432837009429932	-0.0396801978349686	0.521082997322083	0.111154906451702	0.570430934429169	0.457438558340073	0.203453809022903	0.432599514722824	+	55.1197	49	49	46	9816	biological regulation;catabolic process;cellular catabolic process;cellular macromolecule catabolic process;cellular macromolecule metabolic process;cellular metabolic process;cellular process;cellular protein metabolic process;macromolecule catabolic process;macromolecule metabolic process;macromolecule modification;metabolic process;modification-dependent macromolecule catabolic process;modific…	binding;catalytic activity;cation binding;cysteine-type endopeptidase activity;cysteine-type peptidase activity;endopeptidase activity;exopeptidase activity;hydrolase activity;ion binding;metal ion binding;omega peptidase activity;peptidase activity;peptidase activity, acting on L-amino acid peptides;small conjugating protein-specific protease activity;transition metal ion binding;ubiquitin-speci…	cell part;cytoplasmic part;intracellular membrane-bounded organelle;intracellular organelle;intracellular part;lysosome;lytic vacuole;membrane-bounded organelle;organelle;vacuole		UBA;UCH;zf-UBP	-2.53408122062683	-2.8015079498291	0.298429369926453	0.264253109693527	-0.0476068407297134	-0.0730252265930176	0.378950536251068	0.389793038368225	-0.0654918923974037	-0.0705912187695503	0.471721351146698	0.469651132822037	0.438880831003189	0.408803790807724	0.0605916753411293	0.104363925755024	0.373768150806427	0.376870721578598	-3.22938537597656	-2.97330760955811	0.503874063491821	0.571787297725677	-0.0309202596545219	-0.0494210198521614	0.627349317073822
P46736-2;P46736-3;P46736;A0A087WZR3;H9KVA9;A0A0D9SF50;X6RJS7;P46736-4;P46736-5	P46736-2;P46736-3;P46736;A0A087WZR3;H9KVA9;A0A0D9SF50;X6RJS7;P46736-4;P46736-5	Lys-63-specific deubiquitinase BRCC36	BRCC3		-2.22648477554321	0.664371967315674	-0.667820811271667	-0.251628428697586	-0.191561698913574	0.951773166656494	0.817238688468933	0.262544274330139	0.908865094184875	+	28.1355	14	14	10	1069	biological regulation;cell cycle checkpoint;cellular component organization;cellular component organization at cellular level;cellular component organization or biogenesis;cellular component organization or biogenesis at cellular level;cellular macromolecule metabolic process;cellular metabolic process;cellular nitrogen compound metabolic process;cellular process;cellular protein metabolic proces…	binding;catalytic activity;cation binding;cysteine-type peptidase activity;enzyme regulator activity;hydrolase activity;ion binding;metal ion binding;metallopeptidase activity;peptidase activity;peptidase activity, acting on L-amino acid peptides;polyubiquitin binding;protein binding;small conjugating protein binding;small conjugating protein-specific protease activity;ubiquitin binding;ubiquitin…	BRCA1-A complex;BRISC complex;cell part;intracellular membrane-bounded organelle;intracellular organelle;intracellular organelle part;intracellular part;macromolecular complex;membrane-bounded organelle;nuclear part;nuclear ubiquitin ligase complex;nucleoplasm;nucleus;organelle;organelle part;protein complex;ubiquitin ligase complex		JAB	-1.41843128204346	-2.14490580558777	0.624739944934845	0.453206151723862	-0.572619736194611	-0.663898408412933	-0.23445862531662	-0.0654490366578102	-0.322857648134232	-0.0165565051138401	0.633547723293304	0.584964871406555	0.774342894554138	0.808323562145233	0.308512032032013	0.271180212497711	0.656045079231262	0.518379390239716	-2.39391493797302	-2.45439052581787	0.422916769981384	0.704003930091858	-0.671743154525757	-0.757121801376343	-0.214424461126328
P49459;A0A0D9SG71;A0A0R4J2E5;P49459-3;A0A0D9SEZ6;P49459-2	P49459;A0A0D9SG71;A0A0R4J2E5;P49459-3;A0A0D9SEZ6;P49459-2	Ubiquitin-conjugating enzyme E2 A	UBE2A		-2.24535322189331	0.147298038005829	-0.160301432013512	0.790631651878357	0.40412837266922	0.247922509908676	0.488996267318726	-0.277431339025497	0.610021531581879	+	20.5835	6	6	4	532	antigen processing and presentation;antigen processing and presentation of peptide antigen;antigen processing and presentation of peptide antigen via MHC class I;biological regulation;catabolic process;cellular catabolic process;cellular component organization;cellular component organization at cellular level;cellular component organization or biogenesis;cellular component organization or biogene…	acid-amino acid ligase activity;adenyl nucleotide binding;adenyl ribonucleotide binding;ATP binding;binding;catalytic activity;enzyme binding;ligase activity;ligase activity, forming carbon-nitrogen bonds;nucleotide binding;protein binding;purine nucleotide binding;purine ribonucleoside triphosphate binding;purine ribonucleotide binding;ribonucleotide binding;small conjugating protein ligase acti…	cell part;chromatin;chromosomal part;chromosome;cytoplasm;cytoplasmic part;cytosol;HULC complex;intracellular non-membrane-bounded organelle;intracellular organelle;intracellular organelle part;intracellular part;macromolecular complex;non-membrane-bounded organelle;nuclear chromatin;nuclear chromosome part;nuclear part;organelle;organelle part;protein complex;sex chromosome;ubiquitin conjugating…	Ubiquitin mediated proteolysis	UQ_con	-1.51047480106354	-1.42045474052429	0.266492635011673	0.118331521749496	0.198039203882217	0.253328651189804	0.96380090713501	1.22927594184875	0.904817998409271	0.873276889324188	0.266428649425507	0.229416355490685	1.04493033885956	0.88574093580246	0.788915932178497	0.553522288799286	0.151058465242386	0.513404488563538	-3.19390273094177	-2.06130170822144	0.0894319862127304	0.144523471593857	-0.551866948604584	-0.30914643406868	0.963938891887665
P49720;A0A087WUL2;A0A087WXQ8;A0A087WY10	P49720;A0A087WUL2;A0A087WXQ8;A0A087WY10	Proteasome subunit beta type-3	PSMB3		-2.76919889450073	0.349460005760193	0.189649656414986	0.415748119354248	0.520927667617798	0.246590077877045	0.278236925601959	0.430468022823334	0.310491025447845	+	42.2436	14	14	14	1265	activation of immune response;activation of innate immune response;anaphase-promoting complex-dependent proteasomal ubiquitin-dependent protein catabolic process;antigen processing and presentation;antigen processing and presentation of exogenous antigen;antigen processing and presentation of exogenous peptide antigen;antigen processing and presentation of exogenous peptide antigen via MHC class …	catalytic activity;endopeptidase activity;hydrolase activity;peptidase activity;peptidase activity, acting on L-amino acid peptides;threonine-type endopeptidase activity;threonine-type peptidase activity	actin cytoskeleton;cell part;cytoplasm;cytoplasmic part;cytoskeleton;cytosol;extracellular membrane-bounded organelle;extracellular organelle;extracellular region part;extracellular vesicular exosome;Golgi apparatus;intracellular membrane-bounded organelle;intracellular non-membrane-bounded organelle;intracellular organelle;intracellular organelle part;intracellular part;macromolecular complex;me…	Proteasome	Proteasome	-2.48971796035767	-2.28076505661011	0.194376140832901	0.282062619924545	-0.0390465259552002	0.0278947334736586	0.11238706111908	0.213309049606323	0.250618875026703	0.445120453834534	0.437365114688873	0.213187590241432	0.284976124763489	0.27149772644043	0.0781323909759521	0.0902370363473892	0.237711310386658	0.15904189646244	-2.64322972297668	-3.64639449119568	0.458102256059647	0.346794813871384	0.228826478123665	0.305031776428223	0.508183360099792
P49721;A0A087WVV1	P49721;A0A087WVV1	Proteasome subunit beta type-2	PSMB2		-2.90880489349365	0.464988052845001	0.204282030463219	0.223393514752388	0.450364202260971	0.266322106122971	0.222449094057083	0.272494912147522	0.281050682067871	+	37.8487	12	12	12	1497	activation of immune response;activation of innate immune response;anaphase-promoting complex-dependent proteasomal ubiquitin-dependent protein catabolic process;antigen processing and presentation;antigen processing and presentation of exogenous antigen;antigen processing and presentation of exogenous peptide antigen;antigen processing and presentation of exogenous peptide antigen via MHC class …	catalytic activity;endopeptidase activity;hydrolase activity;peptidase activity;peptidase activity, acting on L-amino acid peptides;threonine-type endopeptidase activity;threonine-type peptidase activity	cell part;cytoplasm;cytoplasmic part;cytosol;extracellular membrane-bounded organelle;extracellular organelle;extracellular region part;extracellular vesicular exosome;intracellular membrane-bounded organelle;intracellular organelle;intracellular organelle part;intracellular part;macromolecular complex;membrane;membrane-bounded organelle;membrane-bounded vesicle;nuclear part;nucleoplasm;nucleus;o…	Proteasome	Proteasome	-2.91330766677856	-3.42019271850586	0.414476096630096	0.225568488240242	-0.0103164985775948	-0.0871740654110909	-0.00994073785841465	-0.0558797307312489	0.331425666809082	0.281832307577133	0.265108048915863	0.233205616474152	0.107691250741482	0.0561617277562618	-0.0845322608947754	0.0137709593400359	0.1654452085495	-0.0128679480403662	-2.90430235862732	-3.30125832557678	0.413855105638504	0.515500009059906	0.180861473083496	0.210949644446373	0.165977299213409
P49792	P49792	E3 SUMO-protein ligase RanBP2	RANBP2		-2.13023376464844	-0.15559720993042	0.168568849563599	0.55549019575119	0.123296305537224	0.053511705249548	0.710252642631531	0.0794365853071213	0.299351036548615	+	12.8549	38	38	22	712	biological regulation;biosynthetic process;carbohydrate metabolic process;carbohydrate transport;cell cycle;cell cycle process;cell surface receptor linked signaling pathway;cellular biosynthetic process;cellular component disassembly;cellular component disassembly at cellular level;cellular component organization;cellular component organization at cellular level;cellular component organization o…	binding;catalytic activity;cation binding;cis-trans isomerase activity;enzyme binding;GTPase binding;ion binding;isomerase activity;ligase activity;metal ion binding;nucleic acid binding;peptidyl-prolyl cis-trans isomerase activity;protein binding;Ran GTPase binding;Ras GTPase binding;RNA binding;small GTPase binding;transition metal ion binding;zinc ion binding	cell part;cytoplasmic part;cytosol;inclusion body;intracellular membrane-bounded organelle;intracellular organelle;intracellular organelle part;intracellular part;macromolecular complex;membrane;membrane part;membrane-bounded organelle;mitochondrion;nuclear inclusion body;nuclear membrane;nuclear part;nuclear pore;organelle;organelle membrane;organelle part;pore complex;protein complex	RNA transport	IR1-M;Pro_isomerase;Ran_BP1;TPR_1;zf-RanBP	-4.91111373901367	-2.13456511497498	-0.29058164358139	-0.388053148984909	-0.467440575361252	-0.598877727985382	-0.599129855632782	-0.272572904825211	-1.0809839963913	-0.652054846286774	-0.261336982250214	-0.4676753282547	-0.164305970072746	-0.553641438484192	0.114139787852764	0.0447333864867687	-0.0124923335388303	-0.0511905550956726	-2.30459594726563	-2.3832995891571	-0.110812999308109	-0.315826922655106	0.384311497211456	0.588687837123871	0.46597683429718
P51398-2;P51398-3;P51398;V9GZ03;V9GYL9;V9GYA7;V9GYJ9;V9GZ61;V9GYC9;V9GYW1;V9GY11;V9GYJ3;V9GYF7	P51398-2;P51398-3;P51398;V9GZ03;V9GYL9;V9GYA7;V9GYJ9	28S ribosomal protein S29. mitochondrial	DAP3		-2.3257303237915	0.403565376996994	0.363838255405426	-0.00235015153884888	0.447569847106934	0.121294066309929	0.156607657670975	0.195774480700493	0.403190553188324	+	11.8823	18	18	18	662	apoptosis;apoptotic mitochondrial changes;biosynthetic process;cell death;cellular biosynthetic process;cellular component disassembly;cellular component disassembly at cellular level;cellular component organization;cellular component organization at cellular level;cellular component organization or biogenesis;cellular component organization or biogenesis at cellular level;cellular macromolecular…		cell part;cytoplasmic part;intracellular membrane-bounded organelle;intracellular non-membrane-bounded organelle;intracellular organelle;intracellular organelle part;intracellular part;macromolecular complex;membrane;membrane-bounded organelle;mitochondrial inner membrane;mitochondrial membrane;mitochondrial part;mitochondrial ribosome;mitochondrion;non-membrane-bounded organelle;nuclear part;nuc…		DAP3	-2.49831795692444	-3.42139935493469	0.412889212369919	-0.0589390359818935	0.0696855038404465	-0.195376455783844	-0.398394525051117	-0.594990074634552	-0.264486163854599	-0.436501741409302	0.106814824044704	-0.498312205076218	-0.195731818675995	-0.451932966709137	0.0639166310429573	-0.519732773303986	0.300012320280075	-0.201114192605019	-3.13117909431458	-2.0970311164856	-0.462713271379471	-0.336827903985977	0.0838119760155678	-0.0201081056147814	-0.265798687934875
P51665;H3BNT7;H3BTM8;H3BQV2	P51665;H3BNT7;H3BTM8	26S proteasome non-ATPase regulatory subunit 7	PSMD7		-2.65851593017578	0.430361807346344	-0.0123971737921238	-0.0650786608457565	0.118080340325832	0.576144337654114	0.246877387166023	0.723085522651672	0.32848995923996	+	38.1082	20	20	20	2972	activation of immune response;activation of innate immune response;anaphase-promoting complex-dependent proteasomal ubiquitin-dependent protein catabolic process;antigen processing and presentation;antigen processing and presentation of exogenous antigen;antigen processing and presentation of exogenous peptide antigen;antigen processing and presentation of exogenous peptide antigen via MHC class …	binding;identical protein binding;protein binding;protein dimerization activity;protein homodimerization activity	cell part;cytoplasmic part;cytosol;extracellular membrane-bounded organelle;extracellular organelle;extracellular region part;extracellular vesicular exosome;intracellular membrane-bounded organelle;intracellular organelle;intracellular organelle part;intracellular part;macromolecular complex;membrane;membrane-bounded organelle;membrane-bounded vesicle;nuclear part;nucleoplasm;nucleus;organelle;o…	Proteasome	JAB;MitMem_reg	-1.96577131748199	-2.79735493659973	0.0277517810463905	0.140070095658302	-0.362411260604858	-0.298618972301483	-0.435052394866943	-0.371521532535553	-0.475174993276596	-0.420524150133133	0.121100775897503	0.2825787961483	0.0436732247471809	0.0238443091511726	0.542583882808685	0.716633141040802	-0.0731668695807457	-0.0477435551583767	-2.50433659553528	-3.18921780586243	0.248927414417267	0.316668033599854	-0.153399154543877	-0.130113542079926	-0.134929031133652
P51965;C9J2P0;P51965-3;B7Z306	P51965;C9J2P0;P51965-3;B7Z306	Ubiquitin-conjugating enzyme E2 E1	UBE2E1		-1.47060573101044	-0.0623064301908016	0.649974822998047	-0.320638954639435	-1.51292014122009	1.18349289894104	-0.289912045001984	1.2270245552063	-0.508145093917847	+	39.5239	7	7	1	574	anaphase-promoting complex-dependent proteasomal ubiquitin-dependent protein catabolic process;biological regulation;catabolic process;cell cycle;cell cycle checkpoint;cell cycle process;cell surface receptor linked signaling pathway;cellular catabolic process;cellular component organization;cellular component organization at cellular level;cellular component organization or biogenesis;cellular c…	acid-amino acid ligase activity;adenyl nucleotide binding;adenyl ribonucleotide binding;ATP binding;binding;catalytic activity;ISG15 ligase activity;ligase activity;ligase activity, forming carbon-nitrogen bonds;nucleotide binding;purine nucleotide binding;purine ribonucleoside triphosphate binding;purine ribonucleotide binding;ribonucleotide binding;small conjugating protein ligase activity;ubiq…	cell part;cytoplasmic part;cytosol;intracellular membrane-bounded organelle;intracellular organelle;intracellular organelle part;intracellular part;macromolecular complex;membrane-bounded organelle;nuclear part;nucleoplasm;nucleus;organelle;organelle part;protein complex;ubiquitin ligase complex	Protein processing in endoplasmic reticulum;Ubiquitin mediated proteolysis	UQ_con	-1.47669804096222	-0.884871304035187	-0.266683459281921	-0.0196309369057417	0.715865790843964	0.643369019031525	-0.423559904098511	-0.0519073270261288	-1.46950137615204	-1.52300596237183	1.12720477581024	1.2288715839386	-0.304852932691574	-0.265088766813278	1.28979456424713	1.21810722351074	-0.466289520263672	-0.404627591371536	-2.49580216407776	-1.46451342105865	-0.0831987336277962	-0.0181939303874969	0.708914160728455	0.750032305717468	-0.233219191431999
P51991-2;P51991	P51991-2;P51991	Heterogeneous nuclear ribonucleoprotein A3	HNRNPA3		2.13014435768127	-0.371851772069931	-0.391205787658691	0.356721997261047	-0.00185726583003998	-0.302492260932922	-0.525548696517944	0.0190745480358601	-0.127998501062393	+	7.0257	13	13	13	643	cellular macromolecule metabolic process;cellular metabolic process;cellular nitrogen compound metabolic process;cellular process;gene expression;macromolecule metabolic process;metabolic process;mRNA metabolic process;mRNA processing;nitrogen compound metabolic process;nuclear mRNA splicing, via spliceosome;nucleic acid metabolic process;nucleobase-containing compound metabolic process;primary m…	binding;nucleic acid binding;nucleotide binding;RNA binding	catalytic step 2 spliceosome;cell part;intracellular membrane-bounded organelle;intracellular organelle;intracellular organelle part;intracellular part;macromolecular complex;membrane-bounded organelle;nuclear part;nucleoplasm;nucleus;organelle;organelle part;ribonucleoprotein complex;spliceosomal complex	Spliceosome	RRM_1	2.3218457698822	2.41246914863586	0.214932665228844	0.431516468524933	1.1094491481781	0.877645671367645	0.941480815410614	0.908348917961121	0.874752044677734	0.680935740470886	0.741990923881531	0.431691110134125	0.281874686479568	0.352859705686569	0.485058307647705	0.151406168937683	0.336665362119675	0.427170902490616	2.49492716789246	2.1125864982605	0.110421799123287	0.0727818831801414	0.293510228395462	-0.195585250854492	0.528026640415192
P54578;P54578-2;P54578-3;A6NJA2;J3QQT6;J3KS55;H0YA47	P54578;P54578-2;P54578-3;A6NJA2	Ubiquitin carboxyl-terminal hydrolase 14;Ubiquitin carboxyl-terminal hydrolase	USP14		-1.8495272397995	0.448667824268341	0.0120683228597045	-0.488151907920837	-1.16816866397858	0.710525155067444	0.252831220626831	1.06433749198914	0.289220154285431	+	34.8776	31	31	31	2813	biological regulation;catabolic process;cell communication;cell-cell signaling;cellular catabolic process;cellular macromolecule catabolic process;cellular macromolecule metabolic process;cellular metabolic process;cellular process;cellular protein metabolic process;macromolecule catabolic process;macromolecule metabolic process;macromolecule modification;metabolic process;modification-dependent …	binding;catalytic activity;cysteine-type endopeptidase activity;cysteine-type peptidase activity;endopeptidase activity;endopeptidase inhibitor activity;endopeptidase regulator activity;enzyme inhibitor activity;enzyme regulator activity;guanylyltransferase activity;hydrolase activity;nucleotidyltransferase activity;peptidase activity;peptidase activity, acting on L-amino acid peptides;peptidase …	cell part;cell surface;cytoplasm;cytoplasmic membrane-bounded vesicle;cytoplasmic part;cytoplasmic vesicle;extracellular membrane-bounded organelle;extracellular organelle;extracellular region part;extracellular vesicular exosome;intracellular membrane-bounded organelle;intracellular organelle;intracellular part;macromolecular complex;membrane;membrane-bounded organelle;membrane-bounded vesicle;n…		UCH	-3.38267183303833	-1.55235838890076	0.244811803102493	0.244998291134834	-0.0542600005865097	-0.0050173974595964	-0.723774969577789	-0.634970784187317	-1.79961895942688	-1.93778491020203	0.562165796756744	0.476101756095886	0.0651347413659096	0.0591216348111629	1.06185865402222	1.0668625831604	-0.0149021195247769	-0.0245729275047779	-1.66482484340668	-1.93192148208618	0.640017330646515	0.621521949768066	0.122700415551662	0.117177821695805	-0.385293573141098
P54725-3	P54725-3	UV excision repair protein RAD23 homolog A	RAD23A		-0.9161696434021	1.24677729606628	-1.20942974090576	0.348611444234848	-0.00819922611117363	0.65934556722641	0.550623893737793	-0.786645293235779	1.2917377948761	+	20.8607	9	6	1	484	biological regulation;catabolic process;cellular catabolic process;cellular macromolecule catabolic process;cellular macromolecule metabolic process;cellular metabolic process;cellular nitrogen compound metabolic process;cellular process;cellular response to stimulus;cellular response to stress;DNA metabolic process;DNA repair;macromolecule catabolic process;macromolecule metabolic process;metabo…	binding;damaged DNA binding;DNA binding;nucleic acid binding;polyubiquitin binding;protein binding;single-stranded DNA binding;small conjugating protein binding;structure-specific DNA binding;ubiquitin binding	cell part;cytoplasm;intracellular organelle part;intracellular part;macromolecular complex;nuclear part;nucleoplasm;organelle part;proteasome complex;protein complex	Nucleotide excision repair;Protein processing in endoplasmic reticulum	UBA;ubiquitin;XPC-binding	0.264267832040787	0.446787506341934	1.4233695268631	1.54216814041138	-0.317555695772171	-0.49722084403038	0.91342705488205	0.331274807453156	-0.182505011558533	-0.0863963440060616	0.652391970157623	0.328101962804794	0.742099285125732	0.588168203830719	-0.434454768896103	-1.51142990589142	1.00771105289459	1.21496272087097	-1.66562366485596	-0.862995982170105	0.917431354522705	1.34019231796265	-1.61468780040741	-1.48565053939819	0.53297758102417
P54727;Q5W0S5;P54727-2;Q5W0S4;H0Y579	P54727;Q5W0S5;P54727-2	UV excision repair protein RAD23 homolog B	RAD23B		-2.1407675743103	0.924050629138947	-0.738661170005798	0.477458834648132	0.0804795697331429	0.513192534446716	0.545971870422363	-0.456243395805359	1.2819412946701	+	19.3626	12	12	9	1369	biological regulation;catabolic process;cellular catabolic process;cellular component organization;cellular component organization at cellular level;cellular component organization or biogenesis;cellular component organization or biogenesis at cellular level;cellular macromolecule catabolic process;cellular macromolecule metabolic process;cellular metabolic process;cellular nitrogen compound meta…	binding;damaged DNA binding;DNA binding;nucleic acid binding;polyubiquitin binding;protein binding;single-stranded DNA binding;small conjugating protein binding;structure-specific DNA binding;ubiquitin binding	cell part;cytoplasm;intracellular membrane-bounded organelle;intracellular organelle;intracellular organelle part;intracellular part;macromolecular complex;membrane-bounded organelle;nuclear part;nucleoplasm;nucleotide-excision repair complex;nucleus;organelle;organelle part;proteasome complex;protein complex;XPC complex	Nucleotide excision repair;Protein processing in endoplasmic reticulum	UBA;ubiquitin;XPC-binding	0.00277664884924889	-0.221693903207779	0.747324705123901	0.663313329219818	-0.587164700031281	-0.686249077320099	0.507375299930573	0.384995251893997	-0.00523774139583111	-0.138454958796501	0.0713305622339249	0.281603753566742	0.439917743206024	0.531778037548065	-0.961255013942719	-0.501971542835236	0.722546458244324	0.779070794582367	-1.63591253757477	-1.19175374507904	0.616398096084595	0.597671151161194	-1.07911622524261	-0.997646331787109	0.361142516136169
P55036;P55036-2;A6PVX3;H0Y3Y9;H0Y561	P55036;P55036-2;A6PVX3	26S proteasome non-ATPase regulatory subunit 4	PSMD4		-2.70028924942017	0.456534445285797	-0.0739403143525124	-0.210188165307045	-0.0655345246195793	0.534892439842224	0.155767217278481	0.764744400978088	0.347681224346161	+	36.6706	15	15	2	1972	activation of immune response;activation of innate immune response;anaphase-promoting complex-dependent proteasomal ubiquitin-dependent protein catabolic process;antigen processing and presentation;antigen processing and presentation of exogenous antigen;antigen processing and presentation of exogenous peptide antigen;antigen processing and presentation of exogenous peptide antigen via MHC class …	binding;identical protein binding;protein binding	cell part;cytoplasm;cytoplasmic part;cytosol;intracellular organelle part;intracellular part;macromolecular complex;nuclear part;nucleoplasm;organelle part;proteasome accessory complex;proteasome complex;proteasome regulatory particle, base subcomplex;protein complex	Proteasome	UIM	-1.9314421415329	-1.95348572731018	0.200516924262047	0.233039394021034	-0.246390163898468	-0.187138706445694	-0.167701825499535	-0.203692466020584	-0.452606350183487	-0.42829567193985	0.26522970199585	0.374377965927124	0.098999135196209	-0.0156426746398211	0.818462669849396	0.89335310459137	0.0439917892217636	0.117138244211674	-2.10852718353271	-2.74317288398743	0.689266443252563	0.786023199558258	0.170065671205521	0.127046957612038	0.087699681520462
P55072;C9IZA5;C9JUP7	P55072	Transitional endoplasmic reticulum ATPase	VCP		-1.60288572311401	0.620143592357635	-0.33255860209465	0.35938635468483	1.16893184185028	0.589999198913574	0.13069923222065	-0.605393052101135	0.467739880084991	+	20.8644	44	44	44	3514	activation of caspase activity;aggresome assembly;biological regulation;biosynthetic process;carbohydrate metabolic process;catabolic process;cellular biosynthetic process;cellular carbohydrate metabolic process;cellular catabolic process;cellular component assembly;cellular component assembly at cellular level;cellular component organization;cellular component organization at cellular level;cell…	adenyl nucleotide binding;adenyl ribonucleotide binding;ADP binding;ATP binding;ATPase activity;binding;catalytic activity;enzyme activator activity;enzyme binding;enzyme regulator activity;hydrolase activity;hydrolase activity, acting on acid anhydrides;hydrolase activity, acting on acid anhydrides, in phosphorus-containing anhydrides;lipid binding;nucleoside-triphosphatase activity;nucleotide b…	cell part;chromosomal part;cytoplasm;cytoplasmic part;cytoplasmic ubiquitin ligase complex;cytosol;endoplasmic reticulum;endoplasmic reticulum membrane;endoplasmic reticulum part;ER ubiquitin ligase complex;extracellular membrane-bounded organelle;extracellular organelle;extracellular region part;extracellular vesicular exosome;Hrd1p ubiquitin ligase complex;intracellular membrane-bounded organel…	Protein processing in endoplasmic reticulum	AAA;CDC48_2;CDC48_N;Vps4_C	-1.4791065454483	-1.50725817680359	0.650196611881256	0.441826313734055	-0.30842387676239	-0.421062618494034	0.735775589942932	0.778886616230011	1.14114689826965	1.2402765750885	0.602165460586548	0.546331882476807	0.144923076033592	0.162903547286987	-0.610585033893585	-0.961508333683014	0.471877038478851	0.520151138305664	-1.69851315021515	-1.78687715530396	0.0805121511220932	0.32956001162529	-0.365448772907257	-0.345323979854584	0.398856401443481
P55084-2;P55084;F5GZQ3;B5MD38;C9JEY0;C9JE81;C9K0M0	P55084-2;P55084;F5GZQ3;B5MD38	Trifunctional enzyme subunit beta. mitochondrial;3-ketoacyl-CoA thiolase	HADHB		-2.95801949501038	0.424876034259796	0.304447770118713	0.233164682984352	0.379883229732513	0.353334784507751	0.28054878115654	0.230516910552979	0.452792167663574	+	44.0636	21	21	21	1002	biosynthetic process;carboxylic acid catabolic process;carboxylic acid metabolic process;cardiolipin acyl-chain remodeling;cardiolipin metabolic process;catabolic process;cellular biosynthetic process;cellular catabolic process;cellular ketone metabolic process;cellular lipid catabolic process;cellular lipid metabolic process;cellular metabolic process;cellular process;fatty acid beta-oxidation;f…	3-hydroxyacyl-CoA dehydrogenase activity;acetyl-CoA C-acyltransferase activity;binding;C-acyltransferase activity;carbon-oxygen lyase activity;carboxylic acid binding;catalytic activity;coenzyme binding;cofactor binding;enoyl-CoA hydratase activity;fatty acid binding;fatty-acyl-CoA binding;hydro-lyase activity;lipid binding;long-chain-3-hydroxyacyl-CoA dehydrogenase activity;long-chain-enoyl-CoA …	cell part;cytoplasmic part;endoplasmic reticulum;envelope;extracellular membrane-bounded organelle;extracellular organelle;extracellular region part;extracellular vesicular exosome;fatty acid beta-oxidation multienzyme complex;intracellular membrane-bounded organelle;intracellular non-membrane-bounded organelle;intracellular organelle;intracellular organelle part;intracellular part;macromolecular…	Benzoate degradation;Fatty acid elongation in mitochondria;Fatty acid metabolism;Valine, leucine and isoleucine degradation	Thiolase_C;Thiolase_N	-2.8448224067688	-2.36895251274109	0.246843725442886	0.328488498926163	-0.0863929837942123	0.290698260068893	0.0172896925359964	-0.0749823153018951	0.281770646572113	0.130383461713791	0.130627676844597	0.12255235761404	0.254150360822678	0.472610026597977	-0.133100986480713	0.0981805324554443	0.36020627617836	0.426695287227631	-3.33334064483643	-2.95071935653687	0.487423241138458	0.435881853103638	0.229960456490517	0.316055089235306	0.289732873439789
P57088;D6RAA6;H0Y8N0;J3KN43;D6RBY2	P57088;D6RAA6	Transmembrane protein 33	TMEM33		-2.2948739528656	0.173703998327255	0.0787531286478043	0.70550411939621	0.453983664512634	0.206155836582184	0.404458463191986	0.202602416276932	0.42496594786644	+	9.93219	9	9	9	514	cellular component assembly;cellular component assembly at cellular level;cellular component organization;cellular component organization at cellular level;cellular component organization or biogenesis;cellular component organization or biogenesis at cellular level;cellular localization;cellular macromolecular complex assembly;cellular macromolecular complex subunit organization;cellular macromol…	structural constituent of nuclear pore;structural molecule activity	cell part;cytoplasmic membrane-bounded vesicle;cytoplasmic part;cytoplasmic vesicle;endoplasmic reticulum;extracellular membrane-bounded organelle;extracellular organelle;extracellular region part;extracellular vesicular exosome;integral to membrane;intracellular membrane-bounded organelle;intracellular organelle;intracellular organelle part;intracellular part;intrinsic to membrane;macromolecular…		UPF0121	-2.90093231201172	-1.9963653087616	-0.688398122787476	-0.78825306892395	-0.682245790958405	-0.922303676605225	-0.380107969045639	-0.258366584777832	-0.575351297855377	-0.428780376911163	-0.638518810272217	-0.583564043045044	-0.872560501098633	-0.705336093902588	-0.69731605052948	-0.819054365158081	-0.94043630361557	-0.622725009918213	-2.49198126792908	-2.2522566318512	-0.149836868047714	-0.128285422921181	-0.0494434610009193	0.0850553512573242	0.24682043492794
P60900;G3V295;G3V5Z7;P60900-2;G3V3I1;P60900-3;G3V3U4;H0YJC4;G3V4S5;G3V2S7	P60900;G3V295;G3V5Z7;P60900-2;G3V3I1;P60900-3	Proteasome subunit alpha type-6;Proteasome subunit alpha type	PSMA6		-2.78117847442627	0.489710092544556	0.285147368907928	0.263814330101013	0.404944658279419	0.36952018737793	0.252547740936279	0.338408946990967	0.258973717689514	+	46.5322	15	15	15	1448	activation of immune response;activation of innate immune response;anaphase-promoting complex-dependent proteasomal ubiquitin-dependent protein catabolic process;antigen processing and presentation;antigen processing and presentation of exogenous antigen;antigen processing and presentation of exogenous peptide antigen;antigen processing and presentation of exogenous peptide antigen via MHC class …	binding;catalytic activity;endopeptidase activity;hydrolase activity;NF-kappaB binding;nucleic acid binding;nucleotide binding;peptidase activity;peptidase activity, acting on L-amino acid peptides;protein binding;purine nucleotide binding;purine ribonucleoside triphosphate binding;purine ribonucleotide binding;ribonucleotide binding;RNA binding;threonine-type endopeptidase activity;threonine-typ…	cell part;contractile fiber;contractile fiber part;cytoplasm;cytoplasmic mRNA processing body;cytoplasmic part;cytosol;extracellular membrane-bounded organelle;extracellular organelle;extracellular region part;extracellular vesicular exosome;intracellular membrane-bounded organelle;intracellular non-membrane-bounded organelle;intracellular organelle;intracellular organelle part;intracellular part…	Proteasome	Proteasome;Proteasome_A_N	-2.7984619140625	-2.95992159843445	0.421647369861603	0.514042139053345	0.153879806399345	0.233434170484543	0.301623374223709	0.226005256175995	0.405361950397491	0.397535473108292	0.257411360740662	0.31364893913269	0.46763202548027	0.288712322711945	0.322525203227997	0.26339128613472	0.164709374308586	0.0963640958070755	-2.76389503479004	-2.72261047363281	0.299881964921951	0.28200626373291	0.387786865234375	0.304731637239456	0.0885031223297119
P61086;D6RDM7;P61086-2;P61086-3	P61086;D6RDM7;P61086-2;P61086-3	Ubiquitin-conjugating enzyme E2 K	UBE2K		-1.0361499786377	-0.0290487483143806	0.512360572814941	1.22156262397766	-1.02913570404053	0.27140748500824	0.21293368935585	0.579800009727478	0.612206876277924	+	8.41353	10	10	10	336	apoptosis;apoptosis in response to endoplasmic reticulum stress;biological regulation;catabolic process;cell death;cellular catabolic process;cellular macromolecule catabolic process;cellular macromolecule metabolic process;cellular metabolic process;cellular process;cellular protein metabolic process;death;macromolecule catabolic process;macromolecule metabolic process;macromolecule modification…	acid-amino acid ligase activity;adenyl nucleotide binding;adenyl ribonucleotide binding;ATP binding;binding;catalytic activity;enzyme binding;ligase activity;ligase activity, forming carbon-nitrogen bonds;nucleotide binding;protein binding;purine nucleotide binding;purine ribonucleoside triphosphate binding;purine ribonucleotide binding;ribonucleotide binding;small conjugating protein ligase acti…	actin cytoskeleton;cell part;cytoplasm;cytoskeleton;extracellular membrane-bounded organelle;extracellular organelle;extracellular region part;extracellular vesicular exosome;intermediate filament cytoskeleton;intracellular membrane-bounded organelle;intracellular non-membrane-bounded organelle;intracellular organelle;intracellular part;membrane-bounded organelle;membrane-bounded vesicle;non-memb…	Ubiquitin mediated proteolysis	UBA;UQ_con	-1.22129952907562	-1.15024936199188	-0.165901392698288	0.107803896069527	0.373775124549866	0.663726389408112	1.81233584880829	1.80086731910706	-1.5156432390213	-3.08331084251404	0.394765675067902	0.102062836289406	0.376816898584366	-1.99057948589325	1.6632000207901	1.229536652565	0.586532711982727	0.589053988456726	-1.64050483703613	-0.872805714607239	-0.799497485160828	-2.22348403930664	-1.4292893409729	-0.0514073222875595	1.29282557964325
P61088;F8VQQ8;F8VSD4;F8VV71;Q5JXB2;F8VZ29	P61088;F8VQQ8;F8VSD4;F8VV71;Q5JXB2	Ubiquitin-conjugating enzyme E2 N;Putative ubiquitin-conjugating enzyme E2 N-like	UBE2N;UBE2NL		-1.41843497753143	-0.888566434383392	0.490014046430588	0.696086525917053	-0.870657682418823	-0.154175788164139	-0.0190638564527035	0.76976752281189	-0.00952344387769699	+	16.1515	8	8	8	672	activation of immune response;activation of innate immune response;antigen receptor-mediated signaling pathway;biological regulation;catabolic process;cell surface receptor linked signaling pathway;cellular catabolic process;cellular component organization;cellular component organization at cellular level;cellular component organization or biogenesis;cellular component organization or biogenesis …	acid-amino acid ligase activity;adenyl nucleotide binding;adenyl ribonucleotide binding;ATP binding;binding;catalytic activity;enzyme binding;ligase activity;ligase activity, forming carbon-nitrogen bonds;nucleotide binding;protein binding;purine nucleotide binding;purine ribonucleoside triphosphate binding;purine ribonucleotide binding;ribonucleotide binding;small conjugating protein binding;sma…	cell part;cytoplasm;cytoplasmic part;cytosol;extracellular membrane-bounded organelle;extracellular organelle;extracellular region part;extracellular vesicular exosome;intracellular membrane-bounded organelle;intracellular organelle;intracellular part;macromolecular complex;membrane-bounded organelle;membrane-bounded vesicle;nucleus;organelle;protein complex;UBC13-MMS2 complex;UBC13-UEV1A complex…	Ubiquitin mediated proteolysis	UQ_con	-1.51040637493134	-1.41991174221039	-0.0123067423701286	-0.152722880244255	1.50242984294891	1.31285107135773	1.6342716217041	1.6550829410553	-0.0537970773875713	0.00913126673549414	0.490005373954773	0.198256760835648	0.50868284702301	0.615098774433136	1.56586337089539	1.7636239528656	0.553176581859589	0.674958646297455	-1.29582679271698	-1.41695821285248	-1.30423414707184	-1.35530722141266	0.26213926076889	0.604121685028076	0.669676125049591
P61201;B4DIH5;P61201-2;H0YKU5;H0YM03;H0YMC2	P61201;B4DIH5;P61201-2;H0YKU5	COP9 signalosome complex subunit 2	COPS2		-2.51586294174194	0.43662816286087	0.538442730903625	0.297277182340622	-0.195955738425255	0.642523765563965	0.474903076887131	-0.296897411346436	0.544856905937195	+	20.743	18	18	18	713	biological regulation;biosynthetic process;cell differentiation;cell proliferation;cellular biosynthetic process;cellular developmental process;cellular macromolecule biosynthetic process;cellular macromolecule metabolic process;cellular metabolic process;cellular nitrogen compound metabolic process;cellular process;cellular protein metabolic process;cellular response to stimulus;cullin deneddyla…	molecular transducer activity;protein binding transcription factor activity;signal transducer activity;transcription cofactor activity;transcription corepressor activity;transcription factor binding transcription factor activity	cell part;cytoplasm;intracellular organelle part;intracellular part;macromolecular complex;nuclear part;organelle part;protein complex;signalosome		PCI	-1.64066457748413	-3.06116795539856	0.0934255421161652	0.202730476856232	0.303109794855118	0.454131573438644	0.112110160291195	-0.157121852040291	-0.437732219696045	-0.37892073392868	0.0816000029444695	0.353142470121384	0.280003011226654	0.160094395279884	-0.64897483587265	-0.358573853969574	0.155487030744553	0.258310049772263	-3.56375122070313	-2.32923793792725	0.0257313326001167	0.0291236080229282	0.545156180858612	0.507985651493073	-0.159619763493538
P62166;P62166-2	P62166;P62166-2	Neuronal calcium sensor 1	NCS1		-0.707183241844177	0.543514370918274	-0.201816543936729	-0.489658057689667	-0.813651144504547	1.13863086700439	0.324462354183197	0.505876541137695	0.817818284034729	+	8.38774	8	8	8	304	biological regulation;cellular process;cellular response to stimulus;inositol lipid-mediated signaling;intracellular signal transduction;phosphatidylinositol-mediated signaling;positive regulation of biological process;positive regulation of cellular process;positive regulation of exocytosis;positive regulation of secretion;positive regulation of transport;regulation of biological process;regulat…	binding;calcium channel activity;calcium ion binding;cation binding;cation channel activity;cation transmembrane transporter activity;channel activity;gated channel activity;ion binding;ion channel activity;ion transmembrane transporter activity;magnesium ion binding;metal ion binding;passive transmembrane transporter activity;substrate-specific channel activity;substrate-specific transmembrane t…	axon;cell junction;cell part;cell projection;cytoplasm;cytoplasmic membrane-bounded vesicle;cytoplasmic part;cytoplasmic vesicle;cytoskeletal part;cytosol;dendrite;dense core granule;extracellular membrane-bounded organelle;extracellular organelle;extracellular region part;extracellular vesicular exosome;Golgi apparatus part;Golgi cisterna membrane;Golgi membrane;intracellular membrane-bounded or…		EF-hand_1	-2.04918789863586	-2.42843794822693	0.25716045498848	0.533557534217834	0.0715255737304688	-0.23262095451355	-0.701150596141815	-0.410967499017715	-2.45578193664551	-1.04028677940369	1.05331087112427	0.812014937400818	0.177257284522057	0.114964216947556	0.584183156490326	0.467602580785751	0.563311517238617	0.821941375732422	0.211116656661034	-0.10554626584053	0.742215633392334	0.986215531826019	-0.171012133359909	0.583235383033752	-0.14647351205349
P62191;P62191-2;G3V4X1	P62191;P62191-2	26S protease regulatory subunit 4	PSMC1		-2.67760038375854	0.457572758197784	0.0182499252259731	-0.108024731278419	0.00466640666127205	0.572527229785919	0.276964962482452	0.765752553939819	0.384382486343384	+	47.2176	29	29	29	4569	activation of immune response;activation of innate immune response;anaphase-promoting complex-dependent proteasomal ubiquitin-dependent protein catabolic process;antigen processing and presentation;antigen processing and presentation of exogenous antigen;antigen processing and presentation of exogenous peptide antigen;antigen processing and presentation of exogenous peptide antigen via MHC class …	adenyl nucleotide binding;adenyl ribonucleotide binding;ATP binding;ATPase activity;binding;catalytic activity;hydrolase activity;hydrolase activity, acting on acid anhydrides;hydrolase activity, acting on acid anhydrides, in phosphorus-containing anhydrides;nucleoside-triphosphatase activity;nucleotide binding;protein binding;purine nucleotide binding;purine ribonucleoside triphosphate binding;p…	cell junction;cell part;cytoplasm;cytoplasmic part;cytosol;cytosolic part;cytosolic proteasome complex;intracellular membrane-bounded organelle;intracellular organelle;intracellular organelle part;intracellular part;macromolecular complex;membrane;membrane-bounded organelle;nuclear part;nuclear proteasome complex;nucleoplasm;nucleus;organelle;organelle part;proteasome accessory complex;proteasome…	Proteasome	AAA	-3.10985398292542	-3.69005107879639	0.234965726733208	0.265324920415878	-0.0996665731072426	-0.196065023541451	-0.297760218381882	-0.342215806245804	-0.302550375461578	-0.375057905912399	0.269647061824799	0.255715668201447	0.0733945816755295	0.072744183242321	0.715119659900665	0.700620889663696	0.0930386409163475	0.0828793495893478	-2.96819305419922	-2.74159979820251	0.448379397392273	0.49182465672493	-0.0769625604152679	-0.0130983628332615	-0.26746666431427
P62195;P62195-2;J3QSA9;J3KRP2;J3QQM1;J3QLH6;J3QRW1;J3QSE0;J3QRR3;J3KTQ9	P62195;P62195-2;J3QSA9;J3KRP2;J3QQM1;J3QLH6	26S protease regulatory subunit 8	PSMC5		-2.89205980300903	0.516819357872009	0.0164665170013905	-0.0885639041662216	0.0692464709281921	0.575212001800537	0.228401631116867	0.699093222618103	0.401781648397446	+	46.8814	32	32	31	4822	activation of immune response;activation of innate immune response;anaphase-promoting complex-dependent proteasomal ubiquitin-dependent protein catabolic process;antigen processing and presentation;antigen processing and presentation of exogenous antigen;antigen processing and presentation of exogenous peptide antigen;antigen processing and presentation of exogenous peptide antigen via MHC class …	adenyl nucleotide binding;adenyl ribonucleotide binding;ATP binding;ATPase activity;binding;catalytic activity;G-protein-coupled receptor binding;hormone receptor binding;hydrolase activity;hydrolase activity, acting on acid anhydrides;hydrolase activity, acting on acid anhydrides, in phosphorus-containing anhydrides;nucleoside-triphosphatase activity;nucleotide binding;peptide hormone receptor b…	blood microparticle;cell part;cytoplasm;cytoplasmic part;cytoplasmic vesicle;cytosol;cytosolic part;cytosolic proteasome complex;extracellular membrane-bounded organelle;extracellular organelle;extracellular region part;extracellular vesicular exosome;inclusion body;intracellular membrane-bounded organelle;intracellular organelle;intracellular organelle part;intracellular part;macromolecular comp…	Proteasome	AAA	-2.65331673622131	-2.9881637096405	0.251408994197845	0.230197101831436	-0.10339044034481	-0.13169464468956	-0.294756084680557	-0.273112893104553	-0.326662421226501	-0.258011698722839	0.247382670640945	0.258926510810852	0.0338489189743996	0.0477416217327118	0.680035948753357	0.73549485206604	0.132401943206787	0.113169655203819	-2.18093538284302	-3.37240147590637	0.547770977020264	0.552322208881378	0.00375739694572985	0.0448444671928883	-0.0656165853142738
P62699	P62699	Protein yippee-like 5	YPEL5		-2.27196884155273	0.280133903026581	0.586154043674469	-1.17903971672058	0.550958156585693	-0.261840522289276	0.0423653461039066	0.472357898950577	0.331440031528473	+	19.4419	4	4	4	678					Yippee-Mis18	-2.86866688728333	-1.47612047195435	0.752463221549988	0.950046241283417	1.25363123416901	1.16839301586151	0.240096256136894	0.213540002703667	1.03048694133759	1.07629954814911	0.106147646903992	0.328578621149063	0.802054703235626	0.660640120506287	1.30691611766815	1.34533727169037	0.785480976104736	0.993291676044464	-2.36725997924805	-1.55362856388092	0.405700743198395	0.344756901264191	0.909932672977448	0.774928987026215	-0.905207633972168
P62837;A0A0A0MQU3	P62837;A0A0A0MQU3	Ubiquitin-conjugating enzyme E2 D2	UBE2D2		-2.43927884101868	0.0380390807986259	0.315914392471313	0.510764360427856	-0.51793646812439	0.78925496339798	-0.298411190509796	0.976662397384644	-0.0392021536827087	+	41.2354	5	5	2	920	activation of immune response;activation of innate immune response;biological regulation;catabolic process;cell surface receptor linked signaling pathway;cellular catabolic process;cellular macromolecule catabolic process;cellular macromolecule metabolic process;cellular metabolic process;cellular process;cellular protein metabolic process;cellular response to chemical stimulus;cellular response …	acid-amino acid ligase activity;adenyl nucleotide binding;adenyl ribonucleotide binding;ATP binding;binding;catalytic activity;ligase activity;ligase activity, forming carbon-nitrogen bonds;nucleotide binding;purine nucleotide binding;purine ribonucleoside triphosphate binding;purine ribonucleotide binding;ribonucleotide binding;small conjugating protein ligase activity;ubiquitin-protein ligase a…	cell part;cytoplasmic part;cytosol;extracellular membrane-bounded organelle;extracellular organelle;extracellular region part;extracellular vesicular exosome;intracellular organelle part;intracellular part;macromolecular complex;membrane-bounded organelle;membrane-bounded vesicle;nuclear part;nucleoplasm;organelle;organelle part;protein complex;ubiquitin ligase complex;vesicle	Protein processing in endoplasmic reticulum;Ubiquitin mediated proteolysis	UQ_con	-2.27056384086609	-2.53943657875061	0.35292786359787	0.0276013985276222	0.351986229419708	0.45368555188179	0.766783475875854	0.633065342903137	-0.195689857006073	-0.669216513633728	1.00321328639984	0.958857834339142	-0.270120590925217	-0.125779643654823	1.19344365596771	1.25253677368164	-0.109790347516537	-0.0434178933501244	-3.05261445045471	-2.34521675109863	0.110782273113728	0.0530661791563034	0.376836687326431	0.404634445905685	0.680633246898651
P62979	P62979	Ubiquitin-40S ribosomal protein S27a;Ubiquitin;40S ribosomal protein S27a	RPS27A		-2.81923770904541	0.224400967359543	0.281335771083832	0.366203904151917	0.535574913024902	0.684192299842834	0.227855294942856	0.17052236199379	0.0877906531095505	+	48.0594	22	22	3	6255	activation of immune response;activation of innate immune response;activation of MAPK activity;alcohol metabolic process;anaphase-promoting complex-dependent proteasomal ubiquitin-dependent protein catabolic process;antigen processing and presentation;antigen processing and presentation of exogenous antigen;antigen processing and presentation of exogenous peptide antigen;antigen processing and pr…	binding;cation binding;ion binding;metal ion binding;structural constituent of ribosome;structural molecule activity	cell part;cytoplasm;cytoplasmic part;cytoplasmic vesicle membrane;cytoplasmic vesicle part;cytosol;cytosolic small ribosomal subunit;endocytic vesicle membrane;endosomal part;endosome membrane;extracellular membrane-bounded organelle;extracellular organelle;extracellular region part;extracellular vesicular exosome;intracellular non-membrane-bounded organelle;intracellular organelle;intracellular …	Ribosome	Ribosomal_S27;ubiquitin	-2.59399032592773	-2.75524497032166	0.461459904909134	0.445506125688553	0.3700812458992	0.456893801689148	0.451691418886185	0.645852386951447	0.70181143283844	0.687953174114227	0.732112228870392	0.860689640045166	0.61836701631546	0.605852484703064	0.286990523338318	0.520847499370575	0.245453149080276	0.31363520026207	-2.73197269439697	-2.68595552444458	0.298196882009506	0.288161814212799	0.409085839986801	0.355526268482208	0.439320862293243
P68363;P68363-2;F8VVB9;F8VS66;F8VRZ4;C9JDS9;F8VWV9;F8VX09;C9JDL2;C9K0S6;F8W0F6;F8VRK0;F8VXZ7;Q9H853	P68363;P68363-2	Tubulin alpha-1B chain	TUBA1B		-2.85683107376099	0.248866066336632	0.472528994083405	0.272315114736557	0.378617227077484	0.397842139005661	0.431956768035889	0.179383665323257	0.322741389274597	+	23.7228	34	34	0	17356	cell division;cellular component assembly;cellular component assembly at cellular level;cellular component organization;cellular component organization at cellular level;cellular component organization or biogenesis;cellular component organization or biogenesis at cellular level;cellular macromolecular complex assembly;cellular macromolecular complex subunit organization;cellular macromolecule me…	binding;catalytic activity;double-stranded RNA binding;enzyme binding;GTP binding;GTPase activity;guanyl nucleotide binding;guanyl ribonucleotide binding;hydrolase activity;hydrolase activity, acting on acid anhydrides;hydrolase activity, acting on acid anhydrides, in phosphorus-containing anhydrides;nucleic acid binding;nucleoside-triphosphatase activity;nucleotide binding;protein binding;purine…	cell part;cytoplasmic microtubule;cytoplasmic part;cytoskeletal part;extracellular membrane-bounded organelle;extracellular organelle;extracellular region part;extracellular vesicular exosome;intracellular organelle part;intracellular part;macromolecular complex;membrane-bounded organelle;membrane-bounded vesicle;microtubule;organelle;organelle part;protein complex;vesicle	Gap junction;Pathogenic Escherichia coli infection;Phagosome	Tubulin;Tubulin_C	-3.68317127227783	-3.68172168731689	-0.00757744116708636	0.156704545021057	0.257760614156723	0.148394957184792	-0.0110085569322109	0.0279082451015711	0.0339242555201054	0.173744514584541	0.055509764701128	0.252771139144897	0.219014897942543	0.338794112205505	-0.121460877358913	-0.0632243975996971	0.0962253585457802	0.209114596247673	-3.54309439659119	-3.29516172409058	-0.00745721347630024	0.0858256593346596	0.173425450921059	0.117829360067844	-0.0855913832783699
P68371;M0R2D3;M0R2T4;A0A075B724	P68371	Tubulin beta-4B chain	TUBB4B		-2.63420510292053	0.397784352302551	0.449584484100342	0.300428569316864	0.154426723718643	0.431904494762421	0.478740811347961	0.235026687383652	0.492020100355148	+	19.5227	31	31	1	11560	biological regulation;cell cycle;cell cycle process;cell killing;cellular component assembly;cellular component assembly at cellular level;cellular component movement;cellular component organization;cellular component organization at cellular level;cellular component organization or biogenesis;cellular component organization or biogenesis at cellular level;cellular macromolecular complex assembly…	binding;catalytic activity;double-stranded RNA binding;GTP binding;GTPase activity;guanyl nucleotide binding;guanyl ribonucleotide binding;hydrolase activity;hydrolase activity, acting on acid anhydrides;hydrolase activity, acting on acid anhydrides, in phosphorus-containing anhydrides;MHC class I protein binding;MHC protein binding;nucleic acid binding;nucleoside-triphosphatase activity;nucleoti…	cell part;cytoplasmic part;cytoskeletal part;cytoskeleton;cytosol;extracellular membrane-bounded organelle;extracellular organelle;extracellular region part;extracellular vesicular exosome;intracellular membrane-bounded organelle;intracellular non-membrane-bounded organelle;intracellular organelle;intracellular organelle part;intracellular part;macromolecular complex;membrane-bounded organelle;me…	Gap junction;Pathogenic Escherichia coli infection;Phagosome	Tubulin;Tubulin_C	-3.61369609832764	-3.69710969924927	0.21219664812088	0.247147902846336	0.195797353982925	0.251385092735291	-0.0480848252773285	0.167826354503632	0.0257869381457567	0.0571458786725998	0.2440415173769	0.158934131264687	0.439170867204666	0.388674139976501	0.0771738141775131	0.0511965341866016	0.314825087785721	0.348840773105621	-3.47058033943176	-3.32536888122559	-0.138810023665428	0.0621188022196293	0.0270085968077183	-0.101964980363846	-0.535286009311676
P78406;E9PQ57;E9PPG9;B0QZ36;B0QZ37	P78406;E9PQ57;E9PPG9	mRNA export factor	RAE1		-2.65606212615967	0.434667229652405	0.431066989898682	-1.10657358169556	0.282078951597214	0.456563115119934	0.520266592502594	0.301264524459839	0.664155125617981	+	24.4698	16	16	16	776	biological regulation;biosynthetic process;carbohydrate metabolic process;carbohydrate transport;cell cycle;cell cycle process;cell surface receptor linked signaling pathway;cellular biosynthetic process;cellular component disassembly;cellular component disassembly at cellular level;cellular component organization;cellular component organization at cellular level;cellular component organization o…	binding;cytoskeletal protein binding;microtubule binding;nucleic acid binding;protein binding;RNA binding;tubulin binding	cell part;cytoplasm;cytoskeleton;envelope;intracellular membrane-bounded organelle;intracellular non-membrane-bounded organelle;intracellular organelle;intracellular organelle part;intracellular part;macromolecular complex;membrane;membrane part;membrane-bounded organelle;non-membrane-bounded organelle;nuclear envelope;nuclear membrane;nuclear outer membrane;nuclear part;nuclear pore;nucleolus;nu…	RNA transport	WD40	-1.46101832389832	-2.53911924362183	0.462831765413284	0.507679760456085	0.881925821304321	0.775614976882935	-0.262159883975983	-0.459560573101044	0.415305197238922	0.370236307382584	0.44232976436615	0.560507655143738	0.681767821311951	0.614358723163605	0.517045915126801	0.628335654735565	0.659491121768951	0.668819189071655	-0.671296179294586	-2.79234385490417	0.788746416568756	0.558771014213562	0.561124622821808	0.725219368934631	-1.11627233028412
P82909;D6R941	P82909	28S ribosomal protein S36. mitochondrial	MRPS36		-2.42695093154907	0.23636993765831	0.660327315330505	0.906846404075623	0.585859954357147	0.0825334340333939	0.321056932210922	0.130100816488266	-0.017714723944664	+	14.2153	5	5	5	255	biosynthetic process;cellular biosynthetic process;cellular component disassembly;cellular component disassembly at cellular level;cellular component organization;cellular component organization at cellular level;cellular component organization or biogenesis;cellular component organization or biogenesis at cellular level;cellular macromolecular complex disassembly;cellular macromolecular complex …	structural constituent of ribosome;structural molecule activity	cell part;cytoplasmic part;intracellular membrane-bounded organelle;intracellular organelle;intracellular organelle part;intracellular part;macromolecular complex;membrane;membrane-bounded organelle;mitochondrial inner membrane;mitochondrial membrane;mitochondrial part;mitochondrial small ribosomal subunit;mitochondrion;organellar small ribosomal subunit;organelle;organelle inner membrane;organel…			-2.56051111221313	-2.50916457176208	-0.00579333072528243	0.259802639484406	0.077977828681469	0.120298288762569	0.351784527301788	0.627727806568146	0.234813585877419	0.468590050935745	-0.389593988656998	0.0950752347707748	0.191800624132156	0.236182034015656	-0.407688796520233	-0.25916776061058	-0.170976892113686	-0.314539343118668	-3.98336577415466	-1.26238191127777	0.212937220931053	0.65666389465332	1.32507002353668	0.669885218143463	0.950824856758118
P98170;B1AKU2;B1AKU3	P98170	E3 ubiquitin-protein ligase XIAP	XIAP		-2.71102857589722	0.59078711271286	0.285247445106506	-0.312560439109802	0.228368252515793	0.631235957145691	0.813911199569702	-0.008651964366436	0.659432053565979	+	49.1109	29	29	29	2963	apoptosis;biological regulation;cation homeostasis;cell death;cell surface receptor linked signaling pathway;cellular macromolecule metabolic process;cellular metabolic process;cellular process;cellular protein metabolic process;cellular response to stimulus;cellular response to stress;chemical homeostasis;copper ion homeostasis;death;homeostatic process;ion homeostasis;macromolecule metabolic pr…	acid-amino acid ligase activity;binding;caspase inhibitor activity;caspase regulator activity;catalytic activity;cation binding;cysteine-type endopeptidase inhibitor activity;endopeptidase inhibitor activity;endopeptidase regulator activity;enzyme inhibitor activity;enzyme regulator activity;ion binding;ligase activity;ligase activity, forming carbon-nitrogen bonds;metal ion binding;peptidase inh…	cell part;cytoplasm;cytoplasmic part;cytosol;intracellular membrane-bounded organelle;intracellular organelle;intracellular organelle part;intracellular part;membrane-bounded organelle;nuclear part;nucleoplasm;nucleus;organelle;organelle part	Apoptosis;Focal adhesion;NOD-like receptor signaling pathway;Pathways in cancer;Small cell lung cancer;Toxoplasmosis;Ubiquitin mediated proteolysis	BIR	-2.33381509780884	-2.29762721061707	0.634227812290192	0.649369537830353	0.309821993112564	0.235898926854134	-0.252947092056274	-0.317083060741425	0.127207025885582	0.204459115862846	0.695984423160553	0.610661208629608	0.844900727272034	0.852636694908142	0.0660825371742249	0.163888782262802	0.719658851623535	0.681586503982544	-3.43905782699585	-2.48591327667236	0.433214634656906	0.303200274705887	0.204350337386131	0.195746079087257	-0.58667254447937
Q01469;I6L8B7;A8MUU1	Q01469;I6L8B7	Fatty acid-binding protein. epidermal	FABP5		1.6419632434845	-0.474333733320236	0.0523084178566933	0.0756039768457413	-0.208839073777199	-0.0683806166052818	-0.340532541275024	-0.233320713043213	-0.143722400069237	+	5.40479	5	5	5	86	acylglycerol catabolic process;acylglycerol metabolic process;alcohol metabolic process;amine metabolic process;anatomical structure development;biosynthetic process;carbohydrate metabolic process;carbohydrate transport;catabolic process;cellular amine metabolic process;cellular biogenic amine metabolic process;cellular biosynthetic process;cellular carbohydrate metabolic process;cellular catabol…	binding;carboxylic acid binding;fatty acid binding;lipid binding;monocarboxylic acid binding;transporter activity	cell part;cytoplasm;cytoplasmic part;cytosol;extracellular membrane-bounded organelle;extracellular organelle;extracellular region part;extracellular vesicular exosome;intracellular organelle part;intracellular part;membrane-bounded organelle;membrane-bounded vesicle;nuclear part;nucleoplasm;organelle;organelle part;vesicle	PPAR signaling pathway	Lipocalin	2.97105097770691	2.5877628326416	0.783584773540497	-2.41541314125061	1.06918823719025	1.57197916507721	-0.69667774438858	-0.669025421142578	1.81251800060272	1.89396786689758	0.14452937245369	0.429177969694138	-1.4938907623291	-0.171683073043823	0.0751051381230354	-0.293378353118896	-0.115937292575836	-0.850936710834503	2.39168071746826	1.64562964439392	-0.275871872901917	-0.162789613008499	-1.67142605781555	-0.842439353466034	0.80697238445282
Q02218;E9PCR7;A0A0D9SFS3;E9PDF2;Q02218-2;E9PFG7;Q02218-3;C9J4G7	Q02218;E9PCR7;A0A0D9SFS3;E9PDF2;Q02218-2;E9PFG7	2-oxoglutarate dehydrogenase. mitochondrial	OGDH		-2.81511068344116	0.233013346791267	0.446714162826538	0.486121296882629	0.464015394449234	0.266101181507111	0.239932134747505	0.237653493881226	0.25033164024353	+	35.5532	41	41	33	2388	2-oxoglutarate metabolic process;acetyl-CoA catabolic process;acetyl-CoA metabolic process;alcohol catabolic process;alcohol metabolic process;amine catabolic process;amine metabolic process;anatomical structure development;aspartate family amino acid catabolic process;aspartate family amino acid metabolic process;carbohydrate catabolic process;carbohydrate metabolic process;carboxylic acid catab…	binding;catalytic activity;cation binding;coenzyme binding;cofactor binding;ion binding;metal ion binding;oxidoreductase activity;oxidoreductase activity, acting on the aldehyde or oxo group of donors;oxidoreductase activity, acting on the aldehyde or oxo group of donors, disulfide as acceptor;oxidoreductase activity, acting on the aldehyde or oxo group of donors, NAD or NADP as acceptor;oxogluta…	cell part;cytoplasmic part;intracellular membrane-bounded organelle;intracellular organelle;intracellular organelle lumen;intracellular organelle part;intracellular part;macromolecular complex;membrane;membrane-bounded organelle;membrane-enclosed lumen;mitochondrial matrix;mitochondrial membrane;mitochondrial part;mitochondrion;organelle;organelle lumen;organelle membrane;organelle part;oxoglutar…	Citrate cycle (TCA cycle);Lysine degradation;Tryptophan metabolism	E1_dh;Transket_pyr	-3.51366972923279	-2.76677799224854	0.0865538418292999	0.109822817146778	0.185417726635933	0.0705046355724335	0.206751674413681	0.245899260044098	0.188849091529846	0.077236995100975	0.0226385053247213	0.117302127182484	0.0714892074465752	0.167303115129471	0.00954544451087713	-0.180412992835045	0.0967809334397316	0.0596475750207901	-3.88998341560364	-2.28604531288147	0.210709452629089	0.138160854578018	0.408474981784821	0.376410692930222	0.355052351951599
Q04837;A0A0G2JLD8;E7EUY5;C9K0U8	Q04837;A0A0G2JLD8;E7EUY5;C9K0U8	Single-stranded DNA-binding protein. mitochondrial	SSBP1		-2.30008983612061	-0.130588620901108	0.35466194152832	0.776397943496704	1.13707661628723	-0.203049063682556	0.238771975040436	0.214540585875511	0.387649714946747	+	13.8079	9	9	9	642	anatomical structure morphogenesis;biological regulation;biosynthetic process;cell part morphogenesis;cellular biosynthetic process;cellular component morphogenesis;cellular component organization;cellular component organization at cellular level;cellular component organization or biogenesis;cellular component organization or biogenesis at cellular level;cellular developmental process;cellular ma…	binding;chromatin binding;DNA binding;nucleic acid binding;single-stranded DNA binding;structure-specific DNA binding	cell part;cytoplasmic part;extracellular membrane-bounded organelle;extracellular organelle;extracellular region part;extracellular vesicular exosome;intracellular membrane-bounded organelle;intracellular non-membrane-bounded organelle;intracellular organelle;intracellular organelle lumen;intracellular organelle part;intracellular part;membrane-bounded organelle;membrane-bounded vesicle;membrane-…	DNA replication;Homologous recombination;Mismatch repair	SSB	-2.48543334007263	-2.11474609375	0.316245436668396	-0.261578351259232	0.924218237400055	0.434135317802429	1.31494736671448	1.02959060668945	1.31293618679047	1.01461720466614	0.353393495082855	0.168749839067459	0.454561412334442	0.400997191667557	0.397409230470657	0.429364830255508	0.314603060483932	0.371232241392136	-1.35525274276733	-0.367567270994186	-0.192017331719398	0.0834396928548813	0.267699301242828	0.275188535451889	0.791491389274597
Q05086-2;Q05086-3;Q05086;A0A1B0GVL3;A0A0D9SG77;S4R306;A0A0D9SG63;A0A0D9SF91;A0A0D9SGI3;A0A0D9SES7;A0A1B0GTB3;A0A0D9SFU3;A0A0D9SGJ0;A0A0D9SG54	Q05086-2;Q05086-3;Q05086;A0A1B0GVL3;A0A0D9SG77	Ubiquitin-protein ligase E3A	UBE3A		-2.77849578857422	0.756593227386475	0.231692343950272	0.244145840406418	0.188868671655655	0.438236474990845	0.364664733409882	0.0285268500447273	0.778200089931488	+	31.8286	32	32	32	2529	anatomical structure development;androgen receptor signaling pathway;biological regulation;brain development;catabolic process;cellular catabolic process;cellular component organization;cellular component organization or biogenesis;cellular macromolecule catabolic process;cellular macromolecule metabolic process;cellular membrane organization;cellular metabolic process;cellular process;cellular p…	acid-amino acid ligase activity;binding;catalytic activity;cation binding;ion binding;ligase activity;ligase activity, forming carbon-nitrogen bonds;metal ion binding;protein binding transcription factor activity;small conjugating protein ligase activity;transcription coactivator activity;transcription cofactor activity;transcription factor binding transcription factor activity;ubiquitin-protein …	cell part;cytoplasm;cytoplasmic part;cytosol;intracellular membrane-bounded organelle;intracellular organelle;intracellular part;macromolecular complex;membrane-bounded organelle;nucleus;organelle;proteasome complex;protein complex	Ubiquitin mediated proteolysis	HECT	-2.90996813774109	-2.46249008178711	0.400506138801575	0.346238046884537	-0.19394114613533	-0.19844251871109	-0.0733351409435272	-0.0534926168620586	-0.389580875635147	-0.404530853033066	0.0314427614212036	-0.0630780979990959	0.0696600452065468	0.0653306022286415	-0.488068848848343	-0.352606356143951	0.50681871175766	0.352710276842117	-3.57663488388062	-3.05264711380005	0.626524686813354	0.5233114361763	0.0316516198217869	0.0930981338024139	0.171892449259758
Q06830;A0A0A0MSI0;A0A0A0MRQ5	Q06830;A0A0A0MSI0	Peroxiredoxin-1	PRDX1		1.48834562301636	-0.063670888543129	0.474725782871246	0.358979076147079	0.263833850622177	-0.336681634187698	-0.124186605215073	0.0101107209920883	-0.304358720779419	+	4.90315	13	13	11	674	anatomical structure development;anatomical structure homeostasis;biological regulation;biosynthetic process;catabolic process;cell killing;cell proliferation;cellular biosynthetic process;cellular catabolic process;cellular macromolecule metabolic process;cellular metabolic process;cellular nitrogen compound metabolic process;cellular process;cellular response to chemical stimulus;cellular respo…	antioxidant activity;binding;catalytic activity;cation binding;heme binding;ion binding;iron ion binding;metal ion binding;oxidoreductase activity;oxidoreductase activity, acting on paired donors, with incorporation or reduction of molecular oxygen;oxidoreductase activity, acting on peroxide as acceptor;peroxidase activity;peroxiredoxin activity;tetrapyrrole binding;thioredoxin peroxidase activit…	cell part;chromatin;chromosomal part;cytoplasm;cytoplasmic membrane-bounded vesicle;cytoplasmic part;cytoplasmic vesicle;cytosol;euchromatin;extracellular membrane-bounded organelle;extracellular organelle;extracellular region part;extracellular space;extracellular vesicular exosome;intracellular membrane-bounded organelle;intracellular non-membrane-bounded organelle;intracellular organelle;intra…	Peroxisome	1-cysPrx_C;AhpC-TSA	0.762142717838287	0.922711968421936	-0.396858632564545	-0.178649574518204	-0.080298125743866	-0.10776899009943	0.0921434909105301	-0.0252406988292933	0.216010540723801	0.358828186988831	-0.551714658737183	-0.566989481449127	-0.292527377605438	-0.386845916509628	-0.339104771614075	-0.256754219532013	-0.689724624156952	-0.37751567363739	1.87591159343719	1.91620898246765	0.0513077899813652	0.0526040308177471	0.829164803028107	0.687764167785645	0.62581467628479
Q07955-2	Q07955-2	Serine/arginine-rich splicing factor 1	SRSF1		1.60856306552887	-0.299759984016418	0.121702715754509	0.0424518547952175	-0.323268264532089	-0.650043845176697	-0.0888835787773132	-0.0290137603878975	-0.317248642444611	+	3.51028	11	11	1	695	biological regulation;biosynthetic process;cardiac muscle contraction;cellular biosynthetic process;cellular component assembly;cellular component assembly at cellular level;cellular component organization;cellular component organization at cellular level;cellular component organization or biogenesis;cellular component organization or biogenesis at cellular level;cellular macromolecular complex a…	binding;mRNA binding;nucleic acid binding;nucleotide binding;RNA binding	catalytic step 2 spliceosome;cell part;cytoplasm;extracellular membrane-bounded organelle;extracellular organelle;extracellular region part;extracellular vesicular exosome;intracellular membrane-bounded organelle;intracellular organelle;intracellular organelle part;intracellular part;macromolecular complex;membrane-bounded organelle;membrane-bounded vesicle;nuclear body;nuclear part;nuclear speck…	Spliceosome	RRM_1	1.33159577846527	1.13762605190277	-0.338422626256943	0.175077080726624	0.407982975244522	0.16880214214325	0.120732881128788	-0.230644375085831	0.0846448764204979	-0.075556144118309	-0.0138693368062377	-0.0626730248332024	0.0401598811149597	0.00403374759480357	-0.306968301534653	-0.396931350231171	-0.0859309509396553	-0.130896717309952	2.64286613464355	2.78403997421265	0.681225895881653	0.722173094749451	0.998783111572266	1.09063279628754	1.28135800361633
Q10713;Q5SXN9	Q10713	Mitochondrial-processing peptidase subunit alpha	PMPCA		-1.16772258281708	0.34200131893158	-0.686508536338806	-0.620490372180939	-0.220853865146637	0.25437593460083	1.14644706249237	-0.305558055639267	0.791111290454865	+	10.2481	14	14	3	373	cellular macromolecule metabolic process;cellular metabolic process;cellular process;cellular protein metabolic process;establishment of localization;establishment of localization in cell;establishment of protein localization;establishment of protein localization in mitochondrion;establishment of protein localization to organelle;intracellular protein transport;intracellular transport;macromolecu…	binding;catalytic activity;cation binding;endopeptidase activity;hydrolase activity;ion binding;metal ion binding;metalloendopeptidase activity;metallopeptidase activity;peptidase activity;peptidase activity, acting on L-amino acid peptides	cell part;cytoplasmic part;extracellular region part;extracellular space;intracellular membrane-bounded organelle;intracellular organelle;intracellular organelle lumen;intracellular organelle part;intracellular part;membrane;membrane-bounded organelle;membrane-enclosed lumen;mitochondrial inner membrane;mitochondrial matrix;mitochondrial membrane;mitochondrial part;mitochondrion;organelle;organel…		Peptidase_M16;Peptidase_M16_C	-1.42755579948425	-0.871211767196655	0.0646939873695374	0.159253865480423	-0.617497801780701	-0.755519330501556	-0.478625804185867	-0.79204660654068	0.0403482057154179	-0.785876929759979	-0.0334653444588184	0.050202950835228	0.767788112163544	0.561814427375793	-0.0445776134729385	-0.910398662090302	0.713752508163452	0.694689869880676	-1.79517579078674	-0.894143998622894	-0.130534574389458	-0.194864347577095	-1.17705690860748	-1.06278192996979	-1.06363797187805
Q12906-7;Q12906;Q12906-3;Q12906-6;Q12906-2;Q12906-4;Q12906-5;K7EKJ9;K7EQR9;K7ER69;K7EKY0;K7EJ09;K7ERM6;K7EM82;K7ENK6;Q96SI9-2;Q96SI9;K7EPG3;K7EQ75	Q12906-7;Q12906;Q12906-3;Q12906-6;Q12906-2;Q12906-4;Q12906-5	Interleukin enhancer-binding factor 3	ILF3		2.0445499420166	0.143106788396835	0.185389697551727	0.322963118553162	0.334504902362823	-0.348460674285889	-0.279938071966171	-0.0761391520500183	-0.351220607757568	+	7.78695	23	23	23	784	biological regulation;biosynthetic process;cellular biosynthetic process;cellular macromolecule biosynthetic process;cellular macromolecule metabolic process;cellular metabolic process;cellular nitrogen compound metabolic process;cellular process;cellular protein metabolic process;defense response;defense response to virus;immune effector process;immune system process;macromolecule biosynthetic p…	binding;DNA binding;double-stranded RNA binding;nucleic acid binding;RNA binding	cell part;cytoplasm;cytoplasmic part;intracellular membrane-bounded organelle;intracellular non-membrane-bounded organelle;intracellular organelle;intracellular organelle part;intracellular part;macromolecular complex;membrane;membrane-bounded organelle;mitochondrion;non-membrane-bounded organelle;nuclear part;nucleolus;nucleoplasm;nucleus;organelle;organelle part;ribonucleoprotein complex		dsrm;DZF	2.02820086479187	2.09470891952515	0.374987542629242	0.0873732566833496	0.456363290548325	1.09588503837585	0.445459485054016	0.484864801168442	0.584023952484131	0.508675336837769	-0.0552075318992138	0.226031824946404	-0.128268167376518	-0.024695223197341	-0.0886222943663597	0.403324335813522	-0.0607692524790764	0.245925351977348	1.97968566417694	2.06089925765991	0.18326124548912	0.102952346205711	0.268436312675476	0.163859292864799	0.479739755392075
Q12933-3;Q12933;Q12933-2;Q12933-4;B1AMX7;B1AMX8;B1AMY1	Q12933-3;Q12933;Q12933-2;Q12933-4	TNF receptor-associated factor 2	TRAF2		-2.85847520828247	0.363664925098419	0.462689906358719	0.278472304344177	0.452202141284943	0.404960006475449	0.321852058172226	0.312234848737717	0.3836709856987	+	37.3882	28	28	28	2577	activation of caspase activity;activation of NF-kappaB-inducing kinase activity;activation of protein kinase activity;apoptosis;apoptosis in response to endoplasmic reticulum stress;biological regulation;catabolic process;cell death;cell surface receptor linked signaling pathway;cellular component assembly;cellular component assembly at cellular level;cellular component organization;cellular comp…	acid-amino acid ligase activity;binding;catalytic activity;cation binding;CD40 receptor binding;cytokine receptor binding;enzyme binding;identical protein binding;ion binding;kinase binding;ligase activity;ligase activity, forming carbon-nitrogen bonds;lipid binding;metal ion binding;molecular transducer activity;phosphatase binding;protein binding;protein kinase binding;protein phosphatase bindi…	CD40 receptor complex;cell cortex;cell part;cytoplasm;cytoplasmic part;cytosol;internal side of plasma membrane;intracellular part;macromolecular complex;membrane;membrane part;membrane raft;organelle membrane;organelle part;plasma membrane part;protein complex;receptor complex;TRAF2-GSTP1 complex;ubiquitin ligase complex;vesicle membrane	Adipocytokine signaling pathway;Apoptosis;Hepatitis C;MAPK signaling pathway;Osteoclast differentiation;Pathways in cancer;Protein processing in endoplasmic reticulum;RIG-I-like receptor signaling pathway;Small cell lung cancer	MATH;zf-C3HC4	-3.38308334350586	-3.3690767288208	-0.0437240861356258	-0.0761305615305901	0.000862674438394606	0.0719290673732758	-0.0319566912949085	0.0361430011689663	0.0790530741214752	-0.0677121728658676	-0.10442341864109	-0.113294020295143	0.00666062440723181	-0.0143465669825673	0.0892573818564415	0.0801104232668877	0.117371097207069	0.0293412245810032	-2.80530691146851	-2.83919334411621	0.311513930559158	0.31177282333374	0.309453845024109	0.3792684674263	0.161809310317039
Q13011;M0R248;M0QZW4	Q13011;M0R248	Delta(3.5)-Delta(2.4)-dienoyl-CoA isomerase. mitochondrial	ECH1		-2.72126626968384	0.465458512306213	0.348720878362656	0.255614638328552	0.326328158378601	0.387922406196594	0.164978474378586	0.146581083536148	0.226299658417702	+	22.8139	14	14	10	877	carboxylic acid catabolic process;carboxylic acid metabolic process;catabolic process;cellular catabolic process;cellular ketone metabolic process;cellular lipid catabolic process;cellular lipid metabolic process;cellular metabolic process;cellular process;fatty acid beta-oxidation;fatty acid catabolic process;fatty acid metabolic process;fatty acid oxidation;lipid catabolic process;lipid metabol…	binding;catalytic activity;isomerase activity;protein binding;receptor binding	cell part;cytoplasmic part;extracellular membrane-bounded organelle;extracellular organelle;extracellular region part;extracellular vesicular exosome;intracellular membrane-bounded organelle;intracellular organelle;intracellular part;membrane;membrane-bounded organelle;membrane-bounded vesicle;microbody;mitochondrion;organelle;peroxisome;vesicle	Peroxisome	ECH	-3.30918765068054	-4.19797945022583	0.782364249229431	0.312105715274811	0.457802206277847	0.316316992044449	0.293422788381577	0.32465860247612	0.356062591075897	0.512767016887665	0.468014776706696	0.513875901699066	0.159371718764305	0.134193286299706	0.261364668607712	0.323969185352325	0.263621896505356	0.189666837453842	-1.54045653343201	-3.08364486694336	0.563464462757111	0.367452591657639	0.184319660067558	0.381124764680862	-0.297989219427109
Q13045;Q13045-2;Q13045-3;J3KS54;J3QQQ2;K7EP37;K7EP27;J3QQU5;J3QLR6;K7EQZ7;J3KT47;J3KS39	Q13045;Q13045-2;Q13045-3;J3KS54	Protein flightless-1 homolog	FLII		-1.89181649684906	0.225461080670357	0.563701987266541	0.549329400062561	0.213480859994888	0.00213712826371193	0.610871016979218	-0.0480901151895523	0.362489461898804	+	9.18655	29	29	29	559	actin cytoskeleton organization;actin filament severing;actin filament-based process;biological regulation;biosynthetic process;cellular biosynthetic process;cellular component organization;cellular component organization at cellular level;cellular component organization or biogenesis;cellular component organization or biogenesis at cellular level;cellular macromolecule biosynthetic process;cellu…	actin binding;binding;cytoskeletal protein binding;protein binding	adherens junction;anchoring junction;cell junction;cell part;cell-substrate adherens junction;cell-substrate junction;cytoplasm;cytoplasmic part;cytoskeletal part;focal adhesion;intracellular organelle part;intracellular part;microtubule organizing center;nuclear part;nucleoplasm;organelle part		Gelsolin;LRR_1;LRR_4;LRR_7;LRR_8	-4.14811611175537	-1.4614292383194	0.00304144131951034	0.156029552221298	0.0613397508859634	0.203147709369659	0.0919613465666771	-0.0305719505995512	-0.100649803876877	-0.218627646565437	0.0894334390759468	-0.146999165415764	0.037606056779623	0.144242182374001	0.0448066927492619	-0.157720640301704	0.228254809975624	-0.129647806286812	-3.19114303588867	-1.01123440265656	0.294892609119415	-0.283172756433487	0.326045870780945	0.57212620973587	0.46480730175972
Q13049;Q5JVY0	Q13049	E3 ubiquitin-protein ligase TRIM32	TRIM32		-2.12428140640259	0.425256580114365	-0.214167669415474	0.960811853408813	0.624467968940735	-0.115743510425091	0.260457575321198	0.132584482431412	0.413653314113617	+	12.9796	20	20	20	452	biological regulation;cell differentiation;cellular developmental process;cellular macromolecule metabolic process;cellular metabolic process;cellular process;cellular protein metabolic process;defense response;developmental process;fat cell differentiation;immune response;immune system process;innate immune response;macromolecule metabolic process;macromolecule modification;metabolic process;neg…	acid-amino acid ligase activity;binding;catalytic activity;cation binding;cytoskeletal protein binding;ion binding;ligase activity;ligase activity, forming carbon-nitrogen bonds;metal ion binding;myosin binding;nucleic acid binding;protein binding;protein binding transcription factor activity;protein self-association;RNA binding;small conjugating protein binding;small conjugating protein ligase a…	cell part;contractile fiber part;cytoplasm;cytoplasmic part;cytoskeletal part;cytosol;intracellular membrane-bounded organelle;intracellular organelle;intracellular organelle part;intracellular part;macromolecular complex;membrane-bounded organelle;muscle myosin complex;myosin complex;myosin filament;myosin II complex;nucleus;organelle;organelle part;protein complex;striated muscle myosin thick f…	Ubiquitin mediated proteolysis	NHL;zf-RING_UBOX	-2.56066513061523	-1.62565684318542	-0.156329825520515	0.228365838527679	-0.502427041530609	-0.326192617416382	0.67915666103363	0.62526273727417	0.180293828248978	0.269284904003143	0.181644156575203	-0.657941520214081	-0.334302335977554	-1.57282209396362	0.461260437965393	-0.0611638389527798	0.635081648826599	0.0558814667165279	-1.86219155788422	-2.8418710231781	-0.510424911975861	0.519261300563812	-0.84324061870575	-0.102142721414566	0.902338445186615
Q13085;Q13085-4;Q13085-2;Q13085-3;Q59FY4;A0A0C4DGT1;A0A087WWN5;A0A087X0W4;A0A087X2F8;A0A087X126;A0A087WYK6;A0A087WYS8	Q13085;Q13085-4;Q13085-2;Q13085-3	Acetyl-CoA carboxylase 1;Biotin carboxylase	ACACA		2.28246998786926	-0.210908070206642	-0.03762187063694	0.0985585898160934	0.409704059362411	-0.160909742116928	-0.348334819078445	-0.18537101149559	-0.291273295879364	+	9.47592	137	137	124	16605	acetyl-CoA metabolic process;acyl-CoA biosynthetic process;acyl-CoA metabolic process;acylglycerol biosynthetic process;acylglycerol metabolic process;amine transport;amino acid transmembrane transport;amino acid transport;anatomical structure homeostasis;betaine transport;biological regulation;biosynthetic process;biotin metabolic process;carboxylic acid biosynthetic process;carboxylic acid meta…	acetyl-CoA carboxylase activity;adenyl nucleotide binding;adenyl ribonucleotide binding;ATP binding;binding;biotin carboxylase activity;catalytic activity;cation binding;CoA carboxylase activity;ion binding;ligase activity;ligase activity, forming carbon-carbon bonds;ligase activity, forming carbon-nitrogen bonds;metal ion binding;nucleotide binding;purine nucleotide binding;purine ribonucleoside…	actin cytoskeleton;cell part;cytoplasm;cytoplasmic part;cytoskeleton;cytosol;extracellular membrane-bounded organelle;extracellular organelle;extracellular region part;extracellular vesicular exosome;intracellular membrane-bounded organelle;intracellular non-membrane-bounded organelle;intracellular organelle;intracellular organelle part;intracellular part;membrane-bounded organelle;membrane-bound…	Fatty acid biosynthesis;Insulin signaling pathway;Propanoate metabolism;Pyruvate metabolism	ACC_central;Biotin_carb_C;Biotin_lipoyl;Carboxyl_trans;CPSase_L_chain;CPSase_L_D2	0.558926820755005	0.560984075069427	-1.28979098796844	-1.17921125888824	-0.774949431419373	-0.788623869419098	-1.0132212638855	-0.996599495410919	-0.898873567581177	-0.782818078994751	-0.927511811256409	-1.03998792171478	-1.00031471252441	-1.03968286514282	-1.22156274318695	-1.16372632980347	-1.17724275588989	-1.19569718837738	1.89127814769745	1.78918540477753	-0.331807345151901	-0.350674897432327	-0.448872119188309	-0.443701207637787	-0.161478132009506
Q13137;Q13137-3;Q13137-4;Q13137-2;D6RF70;D6RJE7;H0Y9G3;H0YBP4	Q13137;Q13137-3;Q13137-4;Q13137-2	Calcium-binding and coiled-coil domain-containing protein 2	CALCOCO2		-0.435404986143112	-0.182960078120232	2.36713337898254	1.0382342338562	-0.767443597316742	-0.650122165679932	-0.203631356358528	-0.618224740028381	0.302543640136719	+	27.2906	23	23	0	424	response to chemical stimulus;response to cytokine stimulus;response to interferon-gamma;response to organic substance;response to stimulus;viral reproduction	binding;identical protein binding;protein binding;protein dimerization activity;protein homodimerization activity	cell part;cytoplasm;cytoplasmic part;cytoskeleton;Golgi apparatus;intracellular membrane-bounded organelle;intracellular non-membrane-bounded organelle;intracellular organelle;intracellular part;membrane;membrane-bounded organelle;non-membrane-bounded organelle;nucleus;organelle;perinuclear region of cytoplasm		CALCOCO1	-1.44585132598877	-0.222314462065697	0.111085295677185	-0.106495469808578	2.23965120315552	2.13731074333191	1.06189370155334	0.878250122070313	-1.09463000297546	-0.322225123643875	-0.645020604133606	-0.688767313957214	0.00345114432275295	-0.178859055042267	-1.29186284542084	-1.07598412036896	0.204598233103752	0.341322988271713	-1.08540880680084	-0.116975583136082	-1.33521032333374	-0.912246227264404	2.23028302192688	2.26164603233337	1.32656812667847
Q13190-3;Q13190-2;Q13190-4;Q13190;H7C3X5;E9PNU4	Q13190-3;Q13190-2;Q13190-4;Q13190;H7C3X5;E9PNU4	Syntaxin-5	STX5		-2.10395407676697	0.580506920814514	0.679279088973999	-0.225038707256317	0.522257089614868	0.273485064506531	0.434994220733643	0.41244250535965	0.0422976613044739	+	8.16399	6	6	6	281	biological regulation;cellular component disassembly;cellular component disassembly at cellular level;cellular component organization;cellular component organization at cellular level;cellular component organization or biogenesis;cellular component organization or biogenesis at cellular level;cellular membrane fusion;cellular membrane organization;cellular process;early endosome to Golgi transpor…	binding;protein binding;protein N-terminus binding;SNAP receptor activity;SNARE binding	cell part;cytoplasmic part;endoplasmic reticulum;endoplasmic reticulum-Golgi intermediate compartment membrane;Golgi apparatus;Golgi apparatus part;Golgi membrane;integral to membrane;intracellular membrane-bounded organelle;intracellular organelle;intracellular organelle part;intracellular part;intrinsic to membrane;macromolecular complex;membrane;membrane part;membrane-bounded organelle;nuclear…	SNARE interactions in vesicular transport	SNARE;Syntaxin	-2.66125535964966	-1.9308477640152	-0.136025011539459	0.030208770185709	-0.200573608279228	0.310166746377945	-1.66495597362518	-1.12583994865417	-0.113371551036835	-1.64178371429443	-0.441898584365845	-0.360418766736984	0.390198051929474	-0.140472307801247	0.164718925952911	0.479455173015594	-0.573912739753723	-0.418263494968414	-1.84871160984039	-0.755104541778564	0.324320673942566	0.491408407688141	0.39976704120636	0.268564909696579	-0.437429338693619
Q13200;Q13200-3;Q13200-2;C9JPC0;H7C1H2;H7C2Q3;F8WBS8	Q13200;Q13200-3;Q13200-2	26S proteasome non-ATPase regulatory subunit 2	PSMD2		-2.5696108341217	0.40762996673584	0.0226287078112364	-0.136756151914597	-0.0225482787936926	0.584700584411621	0.261276304721832	0.727302193641663	0.312271237373352	+	38.3709	58	58	58	7426	activation of immune response;activation of innate immune response;anaphase-promoting complex-dependent proteasomal ubiquitin-dependent protein catabolic process;antigen processing and presentation;antigen processing and presentation of exogenous antigen;antigen processing and presentation of exogenous peptide antigen;antigen processing and presentation of exogenous peptide antigen via MHC class …	enzyme regulator activity	cell part;cytoplasmic part;cytosol;extracellular membrane-bounded organelle;extracellular organelle;extracellular region part;extracellular vesicular exosome;intracellular organelle part;intracellular part;macromolecular complex;membrane;membrane-bounded organelle;membrane-bounded vesicle;nuclear part;nucleoplasm;organelle;organelle part;proteasome accessory complex;proteasome complex;proteasome …	Proteasome	PC_rep	-2.14620971679688	-2.65011668205261	0.260070294141769	0.234601780772209	-0.187759697437286	-0.18701659142971	-0.303148716688156	-0.274171769618988	-0.387812674045563	-0.287464380264282	0.356453359127045	0.369453608989716	0.14062874019146	0.0931757465004921	0.762677729129791	0.700699746608734	0.122024774551392	0.101058520376682	-2.4891049861908	-2.82653141021729	0.423366099596024	0.358845084905624	0.0318545512855053	-0.0297681521624327	-0.142859846353531
Q13242;H0YIB4;S4R3G0	Q13242;H0YIB4;S4R3G0	Serine/arginine-rich splicing factor 9	SRSF9		1.86702728271484	-0.196591645479202	0.164762884378433	0.375160932540894	-0.00838303752243519	-0.213237926363945	-0.0130348075181246	-0.485742092132568	-0.327707290649414	+	5.17262	6	6	6	221	biological regulation;biosynthetic process;cellular biosynthetic process;cellular component assembly;cellular component assembly at cellular level;cellular component organization;cellular component organization at cellular level;cellular component organization or biogenesis;cellular component organization or biogenesis at cellular level;cellular macromolecular complex assembly;cellular macromolec…	binding;nucleic acid binding;nucleotide binding	cell part;intracellular non-membrane-bounded organelle;intracellular organelle;intracellular organelle part;intracellular part;non-membrane-bounded organelle;nuclear part;nucleolus;nucleoplasm;organelle;organelle part	Spliceosome	RRM_1	1.83632564544678	1.60805284976959	0.233994737267494	0.537083625793457	1.11586499214172	1.26474273204803	1.0317474603653	1.07619380950928	0.427742272615433	0.683965802192688	-0.115445397794247	1.05258822441101	1.07334899902344	0.462461441755295	0.552245318889618	-1.8172914981842	-0.22318734228611	-0.132478356361389	1.84160852432251	1.89244616031647	0.396607547998428	-0.083880789577961	1.09246814250946	0.57368665933609	0.463390737771988
Q13501;Q13501-2;E7EMC7;E9PFW8;E3W990;C9JRJ8;D6RBF1;C9J6J8	Q13501;Q13501-2;E7EMC7	Sequestosome-1	SQSTM1		-2.16961479187012	0.729045033454895	-0.164153307676315	0.478221118450165	-0.520602107048035	0.290373682975769	0.112505212426186	0.390030026435852	0.420258641242981	+	20.7119	19	19	19	1535	autophagy;biological regulation;catabolic process;cell communication;cell differentiation;cell surface receptor linked signaling pathway;cellular catabolic process;cellular component assembly;cellular component organization;cellular component organization or biogenesis;cellular developmental process;cellular macromolecule catabolic process;cellular macromolecule metabolic process;cellular metabol…	binding;catalytic activity;cation binding;enzyme binding;identical protein binding;ion binding;kinase activity;kinase binding;metal ion binding;phosphotransferase activity, alcohol group as acceptor;protein binding;protein domain specific binding;protein kinase activity;protein kinase binding;protein kinase C binding;protein serine/threonine kinase activity;receptor binding;receptor tyrosine kina…	aggresome;autophagic vacuole;cell part;cytoplasm;cytoplasmic mRNA processing body;cytoplasmic part;cytoplasmic vesicle;cytosol;endoplasmic reticulum;endosome;extracellular membrane-bounded organelle;extracellular organelle;extracellular region part;extracellular vesicular exosome;inclusion body;intracellular membrane-bounded organelle;intracellular non-membrane-bounded organelle;intracellular org…	Osteoclast differentiation	PB1;ZZ	-2.40739774703979	-3.33117246627808	0.652666032314301	0.743692457675934	-0.279791504144669	-0.155732914805412	0.311833888292313	0.28867781162262	-0.71635776758194	-0.856409192085266	-0.124565713107586	0.209519803524017	0.0546763129532337	0.170334115624428	0.410545527935028	0.373327702283859	0.365542054176331	0.199859395623207	-1.65931868553162	-1.93183195590973	0.751416862010956	0.44904750585556	-0.212903827428818	-0.176100164651871	0.778871357440948
Q13616;A0A0C4DGX4	Q13616;A0A0C4DGX4	Cullin-1	CUL1		-2.91612386703491	0.165418952703476	0.368184149265289	0.368912905454636	0.238771736621857	0.359521210193634	0.349230736494064	0.291744917631149	0.184350743889809	+	29.8538	38	38	38	1361	activation of immune response;activation of innate immune response;anaphase-promoting complex-dependent proteasomal ubiquitin-dependent protein catabolic process;anatomical structure morphogenesis;biological regulation;catabolic process;cell cycle;cell cycle arrest;cell cycle process;cell proliferation;cell surface receptor linked signaling pathway;cellular catabolic process;cellular macromolecul…		cell part;cullin-RING ubiquitin ligase complex;cytoplasmic part;cytosol;intracellular organelle part;intracellular part;macromolecular complex;nuclear part;nucleoplasm;organelle part;protein complex;SCF ubiquitin ligase complex;ubiquitin ligase complex	Cell cycle;Cell cycle - yeast;Circadian rhythm - mammal;Oocyte meiosis;Protein processing in endoplasmic reticulum;TGF-beta signaling pathway;Ubiquitin mediated proteolysis;Wnt signaling pathway	Cullin;Cullin_Nedd8	-3.89603853225708	-4.06292247772217	0.112002640962601	0.216654554009438	0.351475566625595	0.320410490036011	0.30975216627121	0.268718540668488	-0.169975355267525	0.0990869700908661	0.0791874453425407	0.322486698627472	0.417477995157242	0.338807910680771	0.335916548967361	0.337821364402771	0.317683547735214	0.245281115174294	-3.28506135940552	-2.34670281410217	0.114183351397514	0.0862799882888794	0.384892702102661	0.405913949012756	0.35286620259285
Q13618-2;Q13618;Q13618-3;A0A087WTG3;H7C1L6;A0A087X1R9;H7C399	Q13618-2;Q13618;Q13618-3	Cullin-3	CUL3		-2.62365531921387	0.0972422063350677	0.27179616689682	0.315145194530487	0.0358769819140434	0.484047204256058	0.381301194429398	0.281947702169418	0.125729963183403	+	14.5437	22	22	22	560	actin cytoskeleton organization;actin filament bundle assembly;actin filament organization;actin filament-based process;anatomical structure morphogenesis;biological regulation;catabolic process;cell cycle arrest;cell cycle process;cell division;cell migration;cell morphogenesis;cell morphogenesis involved in differentiation;cell motility;cell surface receptor linked signaling pathway;cellular ca…	binding;POZ domain binding;protein binding;protein domain specific binding	cell part;Cul3-RING ubiquitin ligase complex;cullin-RING ubiquitin ligase complex;cytoplasmic part;cytoskeletal part;cytosol;extracellular membrane-bounded organelle;extracellular organelle;extracellular region part;extracellular vesicular exosome;Golgi apparatus part;Golgi membrane;intracellular organelle part;intracellular part;macromolecular complex;membrane;membrane-bounded organelle;membrane…	Ubiquitin mediated proteolysis	Cullin;Cullin_Nedd8	-4.23368549346924	-2.8473846912384	-0.135266587138176	0.535970985889435	0.246033430099487	0.297558903694153	0.236039847135544	-0.0720279067754745	-0.21737714111805	0.0334870927035809	0.244039103388786	0.315150678157806	0.341502666473389	0.237652331590652	0.122531078755856	-0.205161243677139	0.0516282767057419	-0.115202501416206	-2.42012453079224	-0.967324495315552	-0.46528559923172	-0.547780752182007	0.243539154529572	0.139622911810875	-0.0793349221348763
Q13619;Q13619-2;A0A0A0MR50;A0A087WWN2	Q13619;Q13619-2;A0A0A0MR50	Cullin-4A	CUL4A		-2.1014039516449	0.271409869194031	0.583049654960632	0.5877326130867	-0.1794693171978	0.489184677600861	0.599349737167358	-0.73542308807373	0.571696221828461	+	12.7164	29	18	18	379	anatomical structure development;biological regulation;biosynthetic process;catabolic process;cell cycle arrest;cell cycle process;cellular biosynthetic process;cellular catabolic process;cellular macromolecule biosynthetic process;cellular macromolecule catabolic process;cellular macromolecule metabolic process;cellular metabolic process;cellular nitrogen compound metabolic process;cellular proc…		cell part;CUL4 RING ubiquitin ligase complex;Cul4A-RING ubiquitin ligase complex;cullin-RING ubiquitin ligase complex;intracellular organelle part;intracellular part;macromolecular complex;nuclear part;nucleoplasm;organelle part;protein complex;ubiquitin ligase complex	Nucleotide excision repair;Ubiquitin mediated proteolysis	Cullin;Cullin_Nedd8	-2.77542281150818	-2.79163146018982	0.25774347782135	-0.163210764527321	0.342911303043365	0.427375882863998	-0.639747679233551	0.560354709625244	-0.200681671500206	-0.0231706723570824	0.963180541992188	0.510766506195068	-0.0188987366855145	0.236191362142563	-0.895165681838989	-0.521704018115997	1.07462859153748	0.835027277469635	-2.37768149375916	-0.976496338844299	-0.800408542156219	-0.00698578916490078	0.086438424885273	1.09757781028748	0.320373177528381
Q14257;Q14257-2;H0YL43;A8MXP8	Q14257;Q14257-2;H0YL43;A8MXP8	Reticulocalbin-2	RCN2		-2.1796715259552	0.492721259593964	0.261836767196655	0.122859880328178	0.21853631734848	-0.0282891914248466	0.384253025054932	0.103040814399719	0.290138065814972	+	17.5697	19	19	19	1494		binding;calcium ion binding;cation binding;ion binding;metal ion binding	cell part;cytoplasmic part;endoplasmic reticulum;endoplasmic reticulum lumen;endoplasmic reticulum part;intracellular membrane-bounded organelle;intracellular non-membrane-bounded organelle;intracellular organelle;intracellular organelle lumen;intracellular organelle part;intracellular part;membrane-bounded organelle;membrane-enclosed lumen;non-membrane-bounded organelle;nuclear part;nucleolus;or…		EF-hand_5;EF-hand_7	-1.4180953502655	-1.3033881187439	0.343021631240845	0.492227524518967	0.286319464445114	0.237354069948196	0.156041949987411	-0.290726542472839	-0.182433947920799	-0.0943393781781197	-0.100231155753136	-0.290726542472839	0.45879927277565	-0.0751509815454483	-0.660495281219482	-0.235122516751289	0.341342628002167	0.198421284556389	-1.55981063842773	-1.7992354631424	0.799988746643066	0.854812741279602	1.03058969974518	0.927104592323303	0.741718173027039
Q14669-4;Q14669-2;Q14669;Q14669-3;H7C2Y1	Q14669-4;Q14669-2;Q14669;Q14669-3	E3 ubiquitin-protein ligase TRIP12	TRIP12		-2.19322156906128	0.294044077396393	0.452906489372253	0.337182581424713	0.106397941708565	-0.0318384170532227	0.165773376822472	0.203429952263832	0.468900471925735	+	9.71234	37	37	37	814	biological regulation;cellular macromolecule metabolic process;cellular metabolic process;cellular nitrogen compound metabolic process;cellular process;cellular protein metabolic process;cellular response to stimulus;cellular response to stress;developmental process;DNA metabolic process;DNA repair;embryo development;macromolecule metabolic process;macromolecule modification;metabolic process;neg…	acid-amino acid ligase activity;binding;catalytic activity;hormone receptor binding;ligase activity;ligase activity, forming carbon-nitrogen bonds;nuclear hormone receptor binding;protein binding;receptor binding;small conjugating protein ligase activity;thyroid hormone receptor binding;transcription factor binding;ubiquitin-protein ligase activity	cell part;cytoplasm;intracellular membrane-bounded organelle;intracellular organelle;intracellular organelle part;intracellular part;membrane-bounded organelle;nuclear part;nucleoplasm;nucleus;organelle;organelle part	Ubiquitin mediated proteolysis	HECT	-3.58938097953796	-2.56184959411621	-0.130114108324051	-0.178898200392723	0.147956058382988	0.32741978764534	0.124492302536964	-0.207183256745338	-0.44715017080307	-0.405577570199966	-0.414814412593842	-0.844627559185028	-0.362646192312241	-0.552352666854858	-0.465594857931137	-0.149489656090736	-0.0218855421990156	-0.190530344843864	-2.91746115684509	-1.85347533226013	-0.477100849151611	-0.304245084524155	0.205680340528488	0.153222322463989	-0.214188456535339
Q14683;G8JLG1;H0Y7K8;V9GY57;V9GYN9	Q14683;G8JLG1	Structural maintenance of chromosomes protein 1A;Structural maintenance of chromosomes protein	SMC1A		-2.08709478378296	0.255230247974396	0.499643802642822	-0.116232767701149	0.566268801689148	0.130300059914589	0.444785058498383	0.230840161442757	0.295127213001251	+	8.30896	24	24	24	537	biological regulation;cell cycle;cell cycle checkpoint;cell cycle phase;cell cycle process;cell division;cellular component organization;cellular component organization at cellular level;cellular component organization or biogenesis;cellular component organization or biogenesis at cellular level;cellular macromolecule metabolic process;cellular metabolic process;cellular nitrogen compound metabol…	adenyl nucleotide binding;adenyl ribonucleotide binding;ATP binding;binding;catalytic activity;chromatin binding;hydrolase activity;hydrolase activity, acting on acid anhydrides;hydrolase activity, acting on acid anhydrides, in phosphorus-containing anhydrides;microtubule motor activity;motor activity;nucleoside-triphosphatase activity;nucleotide binding;protein binding;protein dimerization activ…	cell part;chromosomal part;chromosome;chromosome, centromeric region;cohesin complex;cohesin core heterodimer;condensed chromosome;condensed chromosome kinetochore;condensed nuclear chromosome;cytoplasm;cytoplasmic part;cytosol;intracellular membrane-bounded organelle;intracellular non-membrane-bounded organelle;intracellular organelle;intracellular organelle part;intracellular part;kinetochore;m…	Cell cycle;Cell cycle - yeast;Meiosis - yeast;Oocyte meiosis	SMC_hinge;SMC_N	-0.819589257240295	-2.41279053688049	0.0266249049454927	-0.170238971710205	-0.197808429598808	0.162253126502037	-0.595710217952728	0.05165084451437	0.287822216749191	0.114275150001049	0.122091099619865	0.138509020209312	-0.066634364426136	-0.26842200756073	0.118072278797626	-0.0423098020255566	0.265605807304382	0.139813020825386	-3.84577918052673	-1.19740092754364	0.422277420759201	0.528979778289795	0.444219708442688	0.379263520240784	-0.0287074763327837
Q15008;Q15008-4;Q15008-3;Q15008-2;C9J0E9;C9J7B7;H7C531	Q15008;Q15008-4;Q15008-3;Q15008-2	26S proteasome non-ATPase regulatory subunit 6	PSMD6		-2.54681491851807	0.355925858020782	0.0249212626367807	-0.147127315402031	-0.036353837698698	0.589034676551819	0.124952115118504	0.820882380008698	0.403647363185883	+	36.823	37	37	37	3790	activation of immune response;activation of innate immune response;anaphase-promoting complex-dependent proteasomal ubiquitin-dependent protein catabolic process;antigen processing and presentation;antigen processing and presentation of exogenous antigen;antigen processing and presentation of exogenous peptide antigen;antigen processing and presentation of exogenous peptide antigen via MHC class …	ATPase activity;catalytic activity;hydrolase activity;hydrolase activity, acting on acid anhydrides;hydrolase activity, acting on acid anhydrides, in phosphorus-containing anhydrides;nucleoside-triphosphatase activity;pyrophosphatase activity	cell part;cytoplasmic part;cytosol;extracellular membrane-bounded organelle;extracellular organelle;extracellular region part;extracellular vesicular exosome;intracellular organelle part;intracellular part;macromolecular complex;membrane-bounded organelle;membrane-bounded vesicle;nuclear part;nucleoplasm;organelle;organelle part;proteasome accessory complex;proteasome complex;proteasome regulator…	Proteasome	PCI;RPN7	-1.76730346679688	-1.95139849185944	0.240864261984825	0.27939248085022	-0.0626099482178688	-0.140505492687225	-0.24138867855072	-0.272007584571838	-0.364350616931915	-0.348436832427979	0.268486738204956	0.366409659385681	-0.00044279353460297	0.0387415364384651	0.948392510414124	0.851631283760071	0.143814146518707	0.187492474913597	-2.27424621582031	-3.41104936599731	0.341037154197693	0.370814561843872	0.0167639292776585	-0.000961655750870705	-0.223489746451378
Q15018	Q15018	BRISC complex subunit Abro1	FAM175B		-1.29930174350739	0.85809600353241	-1.01961994171143	-0.962687373161316	-0.480918169021606	0.487669348716736	0.939483344554901	0.424457788467407	0.973820328712463	+	14.2945	10	10	10	293	cellular process;cellular response to cold;cellular response to freezing;cellular response to stimulus;cellular response to stress;response to abiotic stimulus;response to cold;response to freezing;response to stimulus;response to stress;response to temperature stimulus	binding;polyubiquitin binding;protein binding;small conjugating protein binding;ubiquitin binding	BRISC complex;cell part;cytoplasm;intracellular organelle part;intracellular part;macromolecular complex;nuclear part;organelle part;protein complex			-2.48406505584717	-1.34779381752014	0.782671332359314	0.709855139255524	-0.69271981716156	-1.31069314479828	-1.09296000003815	-0.970223426818848	-1.21223592758179	-0.547055423259735	0.418512791395187	0.350537300109863	0.675897777080536	1.06285083293915	0.436318218708038	0.221551239490509	0.897570610046387	0.747264623641968	-1.25080966949463	-1.24542057514191	0.13739849627018	0.0884769856929779	-1.65108692646027	-1.35605454444885	-0.955151319503784
Q15034;H0Y8G9;Q15034-2;C9JKA7;C9J6Z1;C9J8E7;D6RAT5;C9JFL2	Q15034	Probable E3 ubiquitin-protein ligase HERC3	HERC3		-2.29404544830322	0.347955495119095	0.333121836185455	0.709229826927185	0.354106873273849	0.135841578245163	0.24995145201683	0.0588081628084183	0.465677440166473	+	12.4772	32	32	32	773	cellular macromolecule metabolic process;cellular metabolic process;cellular process;cellular protein metabolic process;macromolecule metabolic process;macromolecule modification;metabolic process;primary metabolic process;protein metabolic process;protein modification by small protein conjugation;protein modification by small protein conjugation or removal;protein modification process;protein ub…	acid-amino acid ligase activity;catalytic activity;ligase activity;ligase activity, forming carbon-nitrogen bonds;small conjugating protein ligase activity;ubiquitin-protein ligase activity	cell part;cytoplasmic membrane-bounded vesicle;cytoplasmic part;cytoplasmic vesicle;intracellular membrane-bounded organelle;intracellular organelle;intracellular part;membrane-bounded organelle;membrane-bounded vesicle;nucleus;organelle;vesicle	Ubiquitin mediated proteolysis	HECT;RCC1	-3.04834008216858	-2.36988997459412	-0.692626178264618	-0.461317181587219	-0.52904200553894	-0.373641014099121	-0.0732899755239487	-0.0367770567536354	-0.746011316776276	-0.73775178194046	-0.532844185829163	-0.472127944231033	-0.377994865179062	-0.563064813613892	-0.629506409168243	-0.723724365234375	-0.334405452013016	-0.215671852231026	-3.19817519187927	-1.80166256427765	0.100765518844128	-0.0626234710216522	0.0517495013773441	0.14020137488842	0.250303655862808
Q15386;Q15386-2;Q15386-3	Q15386;Q15386-2	Ubiquitin-protein ligase E3C	UBE3C		-2.30116891860962	0.462561100721359	-0.137131109833717	-0.511267304420471	-0.0711323395371437	0.752523303031921	0.160106003284454	1.00502038002014	0.523016452789307	+	29.9597	46	46	46	2304	cellular macromolecule metabolic process;cellular metabolic process;cellular process;cellular protein metabolic process;macromolecule metabolic process;macromolecule modification;metabolic process;primary metabolic process;protein metabolic process;protein modification by small protein conjugation;protein modification by small protein conjugation or removal;protein modification process;protein po…	acid-amino acid ligase activity;catalytic activity;ligase activity;ligase activity, forming carbon-nitrogen bonds;small conjugating protein ligase activity;ubiquitin-protein ligase activity	cell part;cytoplasm;intracellular;intracellular membrane-bounded organelle;intracellular organelle;intracellular part;macromolecular complex;membrane-bounded organelle;nucleus;organelle;proteasome complex;protein complex	Ubiquitin mediated proteolysis	HECT	-2.61127352714539	-2.3073627948761	0.052289430052042	-0.0399940721690655	-0.479460060596466	-0.353700697422028	-1.54291522502899	-1.44917690753937	-1.41680502891541	-0.744909942150116	0.299234300851822	0.293064326047897	-0.302855938673019	-0.254990935325623	0.719853222370148	0.855250537395477	-0.165704727172852	-0.0238987598568201	-1.96407985687256	-2.04086327552795	0.392927765846252	0.351978182792664	-0.181154012680054	-0.181099444627762	-0.398646354675293
Q15738;C9JDR0	Q15738;C9JDR0	Sterol-4-alpha-carboxylate 3-dehydrogenase. decarboxylating	NSDHL		-2.9731776714325	0.113540023565292	0.217321410775185	0.358234345912933	0.427861452102661	0.0452420450747013	0.310596227645874	0.205124199390411	0.195840448141098	+	11.3622	7	7	7	533	alcohol metabolic process;anatomical structure development;biological regulation;biosynthetic process;blood vessel development;cell surface receptor linked signaling pathway;cellular process;cellular response to stimulus;cholesterol biosynthetic process;cholesterol metabolic process;developmental process;embryonic organ development;epidermis development;hair cycle process;hair follicle developmen…	3-beta-hydroxy-delta5-steroid dehydrogenase activity;catalytic activity;oxidoreductase activity;oxidoreductase activity, acting on CH-OH group of donors;oxidoreductase activity, acting on the CH-OH group of donors, NAD or NADP as acceptor;steroid dehydrogenase activity;steroid dehydrogenase activity, acting on the CH-OH group of donors, NAD or NADP as acceptor;sterol-4-alpha-carboxylate 3-dehydro…	cell part;cytoplasmic part;endoplasmic reticulum;endoplasmic reticulum membrane;endoplasmic reticulum part;integral to membrane;intracellular membrane-bounded organelle;intracellular organelle;intracellular organelle part;intracellular part;intrinsic to membrane;lipid particle;membrane;membrane part;membrane-bounded organelle;organelle;organelle membrane;organelle part	Steroid biosynthesis	3Beta_HSD	-3.03872179985046	-1.7948784828186	-0.433531373739243	-0.206588193774223	-0.69821685552597	-0.459168642759323	-0.205815523862839	-0.454367280006409	-0.301602125167847	-0.166837394237518	-0.23385114967823	-0.302417308092117	-0.205042868852615	0.00721497694030404	-0.232282191514969	-0.277311652898788	-0.12344304472208	-0.301358729600906	-3.09572386741638	0.065686896443367	-0.0965652391314507	-0.0393409207463264	0.19735150039196	0.180560857057571	0.0654458850622177
Q15751;H0YNB1;H0YKW7;H0YL74;H0YLG2;H0YMH0	Q15751	Probable E3 ubiquitin-protein ligase HERC1	HERC1		-3.01209783554077	0.341045796871185	0.234478086233139	0.44779497385025	0.237982302904129	0.351060897111893	0.327950417995453	0.332665741443634	0.350418150424957	+	52.9356	174	174	172	11279	biological regulation;cell differentiation;cell differentiation in hindbrain;cell projection organization;cellular component organization;cellular component organization at cellular level;cellular component organization or biogenesis;cellular component organization or biogenesis at cellular level;cellular developmental process;cellular process;central nervous system neuron differentiation;cerebel…	acid-amino acid ligase activity;ARF guanyl-nucleotide exchange factor activity;catalytic activity;enzyme regulator activity;GTPase regulator activity;guanyl-nucleotide exchange factor activity;ligase activity;ligase activity, forming carbon-nitrogen bonds;nucleoside-triphosphatase regulator activity;small conjugating protein ligase activity;small GTPase regulator activity;ubiquitin-protein ligase…	cell part;cytoplasm;cytoplasmic part;cytosol;Golgi apparatus;intracellular membrane-bounded organelle;intracellular organelle;intracellular part;membrane;membrane-bounded organelle;organelle	Ubiquitin mediated proteolysis	HECT;RCC1;SPRY;WD40	-2.88927960395813	-3.30185008049011	0.32339334487915	0.334968268871307	0.254650741815567	0.242890059947968	0.45743927359581	0.438150644302368	0.174735501408577	0.243591457605362	0.324486762285233	0.335955411195755	0.242538973689079	0.314483880996704	0.329230397939682	0.359694063663483	0.355145663022995	0.339502513408661	-3.57173037528992	-2.57588076591492	0.42545160651207	0.393985867500305	0.26829993724823	0.285108119249344	0.411193162202835
Q15836	Q15836	Vesicle-associated membrane protein 3	VAMP3		-0.521260857582092	-0.831363081932068	0.0842906609177589	0.383699029684067	1.28948712348938	-1.1818995475769	-0.404189139604568	0.988690257072449	-0.362802445888519	+	10.7797	4	4	1	219	anatomical structure morphogenesis;biological adhesion;biological regulation;calcium ion-dependent exocytosis;cell adhesion;cell morphogenesis;cell morphogenesis involved in differentiation;cell-substrate adhesion;cellular component assembly;cellular component assembly at cellular level;cellular component morphogenesis;cellular component organization;cellular component organization at cellular le…	binding;protein binding;SNAP receptor activity;SNARE binding	apical plasma membrane;cell junction;cell part;cell projection;cell surface;clathrin coated vesicle membrane;clathrin-coated vesicle;coated vesicle;coated vesicle membrane;cytoplasmic membrane-bounded vesicle;cytoplasmic part;cytoplasmic vesicle;cytoplasmic vesicle membrane;cytoplasmic vesicle part;cytosol;endosome;integral to membrane;intracellular;intracellular membrane-bounded organelle;intrac…	Phagosome;SNARE interactions in vesicular transport	Synaptobrevin	-0.368537843227386	-0.689899861812592	-0.130322754383087	-0.969467401504517	-0.305851936340332	-0.0784432739019394	-0.120913453400135	-0.0760652869939804	-0.429042547941208	-0.191491797566414	-1.2230681180954	-1.33304870128632	-0.677305638790131	-0.414155870676041	0.626148283481598	0.455169826745987	-0.48215663433075	-0.308851510286331	-1.71950590610504	-0.486986756324768	-0.583032965660095	-0.760375559329987	0.1634471565485	0.295639336109161	0.245969608426094
Q15843;F8VSA6;E9PS38;E9PL57	Q15843;F8VSA6;E9PS38;E9PL57	NEDD8	NEDD8;NEDD8-MDP1		-1.95833706855774	0.14190112054348	0.753662049770355	0.369853615760803	0.174094498157501	0.531209826469421	0.232452571392059	0.136372819542885	-0.298898309469223	+	8.3007	3	3	1	561	anatomical structure morphogenesis;biological regulation;catabolic process;cell surface receptor linked signaling pathway;cellular catabolic process;cellular macromolecule catabolic process;cellular macromolecule metabolic process;cellular metabolic process;cellular process;cellular protein metabolic process;cellular response to stimulus;developmental process;enzyme linked receptor protein signal…	binding;catalytic activity;enzyme binding;hydrolase activity;hydrolase activity, acting on ester bonds;phosphatase activity;phosphoric ester hydrolase activity;protein binding;ubiquitin protein ligase binding	cell part;cytoplasmic part;cytosol;extracellular membrane-bounded organelle;extracellular organelle;extracellular region part;extracellular vesicular exosome;intracellular membrane-bounded organelle;intracellular organelle;intracellular part;membrane-bounded organelle;membrane-bounded vesicle;nucleus;organelle;vesicle		Acid_PPase;ubiquitin	0.190763682126999	-0.730323493480682	0.30725771188736	0.435954630374908	1.04768109321594	0.740135490894318	0.138546615839005	0.383293360471725	-0.042951975017786	0.294209837913513	0.889439404010773	0.496159732341766	0.452757835388184	0.272027671337128	0.309951037168503	0.109175473451614	-0.420204550027847	-0.0552110113203526	-2.09874296188354	-5.36684322357178	-0.0983729287981987	-1.21240079402924	0.54400622844696	0.149383679032326	0.356413841247559
Q16186;A0A087WX59;A0A087WUX6	Q16186	Proteasomal ubiquitin receptor ADRM1	ADRM1		-2.78542375564575	0.434019327163696	-0.192370891571045	-0.283603072166443	0.0644138306379318	0.483902156352997	0.267230451107025	0.880607604980469	0.319585978984833	+	31.1597	11	11	11	1417	biological regulation;biosynthetic process;cellular biosynthetic process;cellular component assembly;cellular component assembly at cellular level;cellular component organization;cellular component organization at cellular level;cellular component organization or biogenesis;cellular component organization or biogenesis at cellular level;cellular macromolecular complex assembly;cellular macromolec…	binding;endopeptidase activator activity;endopeptidase regulator activity;enzyme activator activity;enzyme binding;enzyme regulator activity;peptidase activator activity;peptidase regulator activity;protease binding;proteasome binding;protein binding;protein complex binding	cell part;cytoplasm;integral to membrane;integral to plasma membrane;intracellular organelle part;intracellular part;intrinsic to membrane;intrinsic to plasma membrane;macromolecular complex;membrane;membrane part;nuclear part;nucleoplasm;organelle part;plasma membrane;plasma membrane part;proteasome complex;protein complex		Proteasom_Rpn13	-1.3619487285614	-1.24786686897278	0.172962859272957	0.1192921474576	-0.235596165060997	-0.179188117384911	-0.221122249960899	-0.34297102689743	-0.256401509046555	-0.211171358823776	0.336418300867081	0.41695174574852	0.147586390376091	0.104169987142086	0.918961048126221	0.678838908672333	0.0168626848608255	0.0625218898057938	-2.37386798858643	-2.95920419692993	0.405128300189972	0.562301754951477	-0.119623057544231	-0.205553665757179	-0.243769407272339
Q3ZCM7;A0A075B736;Q5SQY0	Q3ZCM7;A0A075B736;Q5SQY0	Tubulin beta-8 chain	TUBB8		-2.37440872192383	0.683424234390259	0.149584755301476	-0.0167510285973549	0.504557728767395	0.0612246990203857	0.271992385387421	0.411320805549622	0.381538808345795	+	13.8257	11	2	2	590	cellular component assembly;cellular component assembly at cellular level;cellular component organization;cellular component organization at cellular level;cellular component organization or biogenesis;cellular component organization or biogenesis at cellular level;cellular macromolecular complex assembly;cellular macromolecular complex subunit organization;cellular process;cellular protein compl…	binding;catalytic activity;GTP binding;GTPase activity;guanyl nucleotide binding;guanyl ribonucleotide binding;hydrolase activity;hydrolase activity, acting on acid anhydrides;hydrolase activity, acting on acid anhydrides, in phosphorus-containing anhydrides;nucleoside-triphosphatase activity;nucleotide binding;purine nucleotide binding;purine ribonucleoside triphosphate binding;purine ribonucleo…	cell part;cytoplasm;cytoskeletal part;extracellular membrane-bounded organelle;extracellular organelle;extracellular region part;extracellular vesicular exosome;intracellular organelle part;intracellular part;macromolecular complex;membrane-bounded organelle;membrane-bounded vesicle;microtubule;organelle;organelle part;protein complex;vesicle	Gap junction;Pathogenic Escherichia coli infection;Phagosome	Tubulin;Tubulin_C	-3.80153107643127	-3.94102931022644	0.0917561501264572	-0.412086188793182	-0.408162504434586	0.015679994598031	-0.409765481948853	-0.205828607082367	-0.0372977703809738	-0.297638028860092	-0.168027132749557	-0.257047176361084	-0.375738263130188	-0.178385406732559	0.0252254568040371	-0.383567541837692	-0.372185885906219	0.0898361876606941	-3.02867484092712	-3.45345020294189	0.415434688329697	1.15266084671021	-0.182922661304474	0.157736659049988	-0.403283357620239
Q5GLZ8-3;Q5GLZ8-2;Q5GLZ8;Q5GLZ8-6;H0Y6K7;D6RCL5;Q5GLZ8-4;Q5GLZ8-5;D6RFK9	Q5GLZ8-3;Q5GLZ8-2;Q5GLZ8;Q5GLZ8-6	Probable E3 ubiquitin-protein ligase HERC4	HERC4		-2.22214889526367	0.465286314487457	0.256161510944366	0.781193137168884	-0.172950327396393	0.400690019130707	0.43772280216217	0.384090960025787	0.572849750518799	+	17.0897	42	42	42	1445	cell differentiation;cellular developmental process;cellular macromolecule metabolic process;cellular metabolic process;cellular process;cellular protein metabolic process;developmental process;gamete generation;macromolecule metabolic process;macromolecule modification;male gamete generation;metabolic process;multicellular organismal process;multicellular organismal reproductive process;primary …	acid-amino acid ligase activity;catalytic activity;ligase activity;ligase activity, forming carbon-nitrogen bonds;small conjugating protein ligase activity;ubiquitin-protein ligase activity	cell part;cytoplasm;cytoplasmic part;cytosol;intracellular membrane-bounded organelle;intracellular organelle;intracellular part;membrane-bounded organelle;nucleus;organelle	Ubiquitin mediated proteolysis	HECT;RCC1	-3.54538178443909	-2.2721586227417	-0.1806860268116	-0.0980305671691895	-0.379323035478592	-0.44118732213974	0.12995870411396	0.0691054537892342	-1.03279840946198	-2.13212823867798	-0.190715968608856	-0.154205024242401	-0.257247745990753	-0.177762091159821	-0.422127157449722	-0.516795754432678	-0.103523455560207	-0.148244261741638	-2.82625532150269	-1.4738712310791	0.260620146989822	0.0357693172991276	0.0630004331469536	0.0380974300205708	0.585701465606689
Q5T447;Q5T447-2	Q5T447;Q5T447-2	E3 ubiquitin-protein ligase HECTD3	HECTD3		-1.15168309211731	0.895655870437622	1.03274261951447	-1.28796005249023	-0.306228339672089	0.161754295229912	-0.385724604129791	-0.00431967154145241	0.828499555587769	+	13.8885	30	30	30	447	catabolic process;cellular catabolic process;cellular macromolecule catabolic process;cellular macromolecule metabolic process;cellular metabolic process;cellular process;cellular protein metabolic process;macromolecule catabolic process;macromolecule metabolic process;macromolecule modification;metabolic process;modification-dependent macromolecule catabolic process;modification-dependent protei…	acid-amino acid ligase activity;catalytic activity;ligase activity;ligase activity, forming carbon-nitrogen bonds;small conjugating protein ligase activity;ubiquitin-protein ligase activity	cell part;cytoplasm;cytoplasmic part;intracellular membrane-bounded organelle;intracellular organelle;intracellular part;membrane-bounded organelle;nucleus;organelle;perinuclear region of cytoplasm		APC10;HECT	-1.23513960838318	-1.047727227211	1.94659900665283	1.81524300575256	1.57795822620392	1.80360317230225	-1.54593622684479	-2.32977867126465	0.0928077027201653	-0.0209060721099377	1.04289984703064	0.647224068641663	0.472137004137039	0.300453960895538	0.895360171794891	0.874300241470337	1.92430663108826	1.64643597602844	-1.95193207263947	-1.06822669506073	0.922198057174683	0.218870863318443	1.12900269031525	1.13546788692474	-1.6019446849823
Q5T4S7-4;Q5T4S7-3;Q5T4S7;Q5T4S7-2;Q5T4S7-5;A0A0A0MSW0;X6R960;X6RE05;Q5T4S7-6;Q5TBN9	Q5T4S7-4;Q5T4S7-3;Q5T4S7;Q5T4S7-2	E3 ubiquitin-protein ligase UBR4	UBR4		-2.66513609886169	0.790702939033508	-0.142858624458313	0.302441447973251	0.385530322790146	0.672002673149109	0.29382660984993	-0.329263210296631	0.776449620723724	+	33.3358	237	237	237	20272	cellular macromolecule metabolic process;cellular metabolic process;cellular process;cellular protein metabolic process;macromolecule metabolic process;macromolecule modification;metabolic process;primary metabolic process;protein metabolic process;protein modification by small protein conjugation;protein modification by small protein conjugation or removal;protein modification process;protein ub…	acid-amino acid ligase activity;binding;catalytic activity;cation binding;ion binding;ligase activity;ligase activity, forming carbon-nitrogen bonds;metal ion binding;small conjugating protein ligase activity;transition metal ion binding;ubiquitin-protein ligase activity;zinc ion binding	cell part;centrosome;cytoplasm;cytoplasmic part;cytoskeletal part;integral to membrane;intracellular non-membrane-bounded organelle;intracellular organelle;intracellular organelle part;intracellular part;intrinsic to membrane;membrane;membrane part;microtubule organizing center;non-membrane-bounded organelle;nuclear part;nucleoplasm;organelle;organelle part		E3_UbLigase_R4;zf-UBR	-2.67131114006042	-3.06404829025269	0.966504096984863	0.943328201770782	0.172534331679344	0.200686171650887	0.758718430995941	0.670811295509338	0.393944770097733	0.413149952888489	0.806414902210236	0.742870688438416	0.365400910377502	0.374172329902649	0.0401655323803425	-0.0325793847441673	0.906074225902557	0.860782504081726	-2.45477819442749	-3.00935435295105	0.763278245925903	0.76823228597641	-0.0920149236917496	-0.0649778619408607	0.325884521007538
Q5VTB9;Q5VTB9-3;Q5TDE7;Q5TDE8	Q5VTB9;Q5VTB9-3	E3 ubiquitin-protein ligase RNF220	RNF220		-1.3675057888031	-0.413804858922958	-0.327526330947876	0.75366199016571	-1.34493684768677	-0.120894029736519	0.720050811767578	0.515136420726776	0.629081904888153	+	9.75766	9	9	9	327	biological regulation;cellular macromolecule metabolic process;cellular metabolic process;cellular process;cellular protein metabolic process;macromolecule metabolic process;macromolecule modification;metabolic process;positive regulation of biological process;positive regulation of canonical Wnt receptor signaling pathway;positive regulation of cell communication;positive regulation of cellular …	acid-amino acid ligase activity;binding;catalytic activity;cation binding;ion binding;ligase activity;ligase activity, forming carbon-nitrogen bonds;metal ion binding;small conjugating protein ligase activity;transition metal ion binding;ubiquitin-protein ligase activity;zinc ion binding	cell part;cytoplasm;intracellular part			-1.74414920806885	-1.52382493019104	0.0957254245877266	0.231318607926369	0.912612617015839	0.89543205499649	1.53684890270233	1.29440939426422	-0.166633352637291	0.0539663136005402	0.461570858955383	0.196498066186905	1.35681891441345	1.36928045749664	1.20135688781738	1.4241795539856	1.14083051681519	1.20806932449341	-1.0346052646637	-0.647490680217743	-0.369020015001297	-0.281658113002777	0.332097113132477	0.387943118810654	1.05886268615723
Q5XPI4;Q5XPI4-2;C9J266;C9JS59;C9JI97;F8WB91;C9JN91;H7C3U1	Q5XPI4;Q5XPI4-2;C9J266;C9JS59	E3 ubiquitin-protein ligase RNF123	RNF123		-0.977773189544678	0.851507782936096	-1.47142028808594	0.730103254318237	-1.08607709407806	0.781604170799255	0.993456840515137	-0.542119860649109	1.04179561138153	+	28.8114	40	40	40	1488	cellular macromolecule metabolic process;cellular metabolic process;cellular process;cellular protein metabolic process;macromolecule metabolic process;macromolecule modification;metabolic process;primary metabolic process;protein metabolic process;protein modification by small protein conjugation;protein modification by small protein conjugation or removal;protein modification process;protein ub…	binding;catalytic activity;cation binding;ion binding;ligase activity;metal ion binding;transition metal ion binding;zinc ion binding	cell part;cytoplasm;intracellular part		SPRY	-1.23631310462952	-0.632521271705627	0.779957234859467	0.775305569171906	-1.94994747638702	-1.44564139842987	0.722608387470245	0.626027703285217	-1.49934601783752	-2.13575220108032	0.656595230102539	0.611590206623077	0.801804661750793	0.8406902551651	-0.575104296207428	-0.539484739303589	0.984276115894318	0.894857585430145	-1.47212326526642	-0.754742085933685	0.692453563213348	0.547920942306519	-1.50395178794861	-1.57740521430969	0.737598061561584
Q6ICB0	Q6ICB0	Desumoylating isopeptidase 1	DESI1		-1.60505104064941	0.884904623031616	0.314727485179901	-0.0174489244818687	1.02419233322144	0.061380498111248	0.358392000198364	0.027016993612051	0.636290669441223	+	6.76821	5	5	5	267		catalytic activity;hydrolase activity;peptidase activity	cell part;cytoplasm;intracellular membrane-bounded organelle;intracellular organelle;intracellular part;membrane-bounded organelle;nucleus;organelle		Peptidase_C97	-0.554881155490875	-0.403956681489944	0.095432385802269	0.226848989725113	-0.173208251595497	-0.13951712846756	-0.633277833461761	-0.151031896471977	0.446656733751297	0.432164490222931	0.0086054690182209	0.114155523478985	-0.0196416322141886	-0.100669905543327	0.0126344989985228	0.0413994900882244	0.0564833395183086	0.252276659011841	-1.7764093875885	-1.79574692249298	1.06699919700623	1.14312946796417	0.239659368991852	0.38979560136795	0.11613404750824
Q6P2P2;Q6P2P2-2;D6REN0	Q6P2P2;Q6P2P2-2	Putative protein arginine N-methyltransferase 9	PRMT9		-1.92845892906189	0.112174078822136	0.064713716506958	0.53027755022049	0.337482810020447	0.0510468035936356	0.0931460112333298	0.0391898341476917	0.225720942020416	+	8.63561	21	21	21	567	cellular macromolecule metabolic process;cellular metabolic process;cellular process;cellular protein metabolic process;macromolecule metabolic process;macromolecule methylation;macromolecule modification;metabolic process;methylation;one-carbon metabolic process;primary metabolic process;protein alkylation;protein metabolic process;protein methylation;protein modification process;small molecule …	catalytic activity;methyltransferase activity;transferase activity;transferase activity, transferring one-carbon groups			TPR_2	-4.02872228622437	-1.0043238401413	-0.531625092029572	-0.105822503566742	-0.0751983299851418	-0.257438004016876	0.170960903167725	0.0392098054289818	-0.516833484172821	-0.559061229228973	-0.696159780025482	-0.616547405719757	-0.573705554008484	-0.374791949987411	-0.41161984205246	-0.450537294149399	-0.293110013008118	-0.392017602920532	-3.35465359687805	-2.00539755821228	-0.279571682214737	-0.110356085002422	-0.397295117378235	-0.306493580341339	0.261028468608856
R4GMX8;Q6VN20-3;A0A0D9SEU5;Q6VN20;Q6VN20-2;R4GN91;R4GNA3;R4GMX7	R4GMX8;Q6VN20-3;A0A0D9SEU5;Q6VN20;Q6VN20-2	Ran-binding protein 10	RANBP10		-2.23789691925049	0.339595019817352	0.571114242076874	-1.14231359958649	0.528329968452454	-0.11075884103775	0.0386157855391502	0.395881652832031	0.494706571102142	+	20.6985	16	13	13	930	cellular component organization;cellular component organization at cellular level;cellular component organization or biogenesis;cellular component organization or biogenesis at cellular level;cellular process;cytoskeleton organization;microtubule cytoskeleton organization;microtubule-based process;organelle organization	enzyme regulator activity;GTPase regulator activity;guanyl-nucleotide exchange factor activity;nucleoside-triphosphatase regulator activity;Ran guanyl-nucleotide exchange factor activity;Ras guanyl-nucleotide exchange factor activity;small GTPase regulator activity	cell part;cytoplasmic microtubule;cytoplasmic part;cytoskeletal part;cytosol;intracellular membrane-bounded organelle;intracellular organelle;intracellular organelle part;intracellular part;macromolecular complex;membrane-bounded organelle;microtubule;nucleus;organelle;organelle part;protein complex		CLTH;LisH;SPRY	-2.648597240448	-2.7637984752655	1.00506782531738	0.751570820808411	1.14209914207458	1.12765395641327	0.0926272571086884	0.0891523584723473	0.950755894184113	0.902044832706451	0.248799607157707	0.159846380352974	0.543615579605103	0.546358525753021	1.41694331169128	1.17876601219177	1.00659573078156	0.949222207069397	-3.10956358909607	-1.46852576732635	0.315471589565277	0.256203383207321	0.797469139099121	0.585279405117035	-1.45010793209076
Q6ZT12;Q6ZT12-2;H7C481;Q6ZT12-3;F8WEB7	Q6ZT12	E3 ubiquitin-protein ligase UBR3	UBR3		-1.04066729545593	1.22553038597107	-0.559323370456696	-0.249589473009109	0.323308229446411	1.16523385047913	0.821226716041565	-0.67232871055603	0.780107498168945	+	20.349	37	37	0	531	behavior;behavioral interaction between organisms;catabolic process;cellular catabolic process;cellular macromolecule catabolic process;cellular macromolecule metabolic process;cellular metabolic process;cellular process;cellular protein metabolic process;chemosensory behavior;chordate embryonic development;developmental process;embryo development;embryo development ending in birth or egg hatchin…	acid-amino acid ligase activity;binding;catalytic activity;cation binding;ion binding;ligase activity;ligase activity, forming carbon-nitrogen bonds;metal ion binding;small conjugating protein ligase activity;transition metal ion binding;ubiquitin-protein ligase activity;zinc ion binding	cell part;cytoplasm;integral to membrane;intracellular part;intrinsic to membrane;macromolecular complex;membrane part;protein complex;ubiquitin ligase complex		zf-UBR	-1.41010236740112	-1.12285840511322	1.54739558696747	1.07215356826782	-0.0327870957553387	-0.0718578919768333	-0.255097806453705	-0.93222314119339	0.288961678743362	0.312441945075989	1.00474691390991	1.06506526470184	0.803860127925873	0.847344219684601	-0.229786410927773	-0.531995832920074	0.914232969284058	0.759491205215454	-1.42733347415924	-0.741868138313293	1.2127423286438	1.33584487438202	-0.398452907800674	-0.432343661785126	-0.0158614013344049
Q6ZVM7-5;Q6ZVM7;Q6ZVM7-2;Q6ZVM7-3;F5H3S6;B7Z2U2;Q6ZVM7-4;K7ENB0	Q6ZVM7-5;Q6ZVM7;Q6ZVM7-2;Q6ZVM7-3;F5H3S6;B7Z2U2	TOM1-like protein 2	TOM1L2		-0.628974080085754	0.794566869735718	-0.971237897872925	0.646173477172852	-0.252948939800262	0.967005550861359	1.04501485824585	-0.52234160900116	0.69691264629364	+	11.7946	11	11	11	243	biological regulation;cellular process;cellular response to stimulus;establishment of localization;establishment of localization in cell;establishment of protein localization;intracellular protein transport;intracellular transport;negative regulation of biological process;negative regulation of cell cycle;negative regulation of cell cycle process;negative regulation of cellular component organiza…	binding;clathrin binding;enzyme binding;kinase binding;protein binding;protein kinase binding	cell part;extracellular membrane-bounded organelle;extracellular organelle;extracellular region part;extracellular vesicular exosome;intracellular;membrane-bounded organelle;membrane-bounded vesicle;organelle;vesicle		GAT;VHS	-2.29773736000061	-0.285050988197327	0.990055203437805	0.428261458873749	-0.802833735942841	-0.590820908546448	0.577796280384064	0.972055017948151	-0.0782699733972549	-0.599137842655182	0.874242782592773	1.05976831912994	0.938534379005432	0.76190447807312	-0.543330907821655	-0.326292932033539	0.802025616168976	0.894501507282257	-0.439389765262604	0.270455837249756	1.3823082447052	0.770479083061218	-1.37337720394135	-0.939004600048065	1.50754868984222
Q71U36;Q71U36-2;Q13748;Q13748-2;Q6PEY2;F8VQQ4;V9GZ17	Q71U36;Q71U36-2;Q13748;Q13748-2;Q6PEY2	Tubulin alpha-1A chain;Tubulin alpha-3C/D chain;Tubulin alpha-3E chain	TUBA1A;TUBA3C;TUBA3E		-2.46251344680786	0.10566009581089	0.471783459186554	0.363126277923584	0.68695056438446	0.308189988136292	0.503299653530121	0.239391595125198	-0.0369631126523018	+	15.2827	34	3	1	1157	cell cycle;cell cycle process;cell division;cellular component assembly;cellular component assembly at cellular level;cellular component organization;cellular component organization at cellular level;cellular component organization or biogenesis;cellular component organization or biogenesis at cellular level;cellular macromolecular complex assembly;cellular macromolecular complex subunit organiza…	binding;catalytic activity;GTP binding;GTPase activity;guanyl nucleotide binding;guanyl ribonucleotide binding;hydrolase activity;hydrolase activity, acting on acid anhydrides;hydrolase activity, acting on acid anhydrides, in phosphorus-containing anhydrides;nucleoside-triphosphatase activity;nucleotide binding;purine nucleotide binding;purine ribonucleoside triphosphate binding;purine ribonucleo…	cell part;cytoplasm;cytoplasmic microtubule;cytoplasmic part;cytoskeletal part;cytosol;endosome;extracellular membrane-bounded organelle;extracellular organelle;extracellular region part;extracellular vesicular exosome;intracellular membrane-bounded organelle;intracellular organelle;intracellular organelle part;intracellular part;macromolecular complex;membrane-bounded organelle;membrane-bounded …	Gap junction;Pathogenic Escherichia coli infection;Phagosome	Tubulin;Tubulin_C	-2.95198106765747	-3.68483829498291	-0.124298304319382	0.123922772705555	0.555774033069611	-0.207891494035721	0.440982758998871	0.25951623916626	-0.170836851000786	-0.217928811907768	0.800262570381165	0.109911553561687	0.296419143676758	-0.0377777181565762	0.253909677267075	-0.766447126865387	-0.08163021504879	-1.01837134361267	-3.09051418304443	-4.08071422576904	0.0980088338255882	0.113311350345612	0.519519329071045	0.220980644226074	0.76711118221283
Q7L5D6;Q7L5D6-2;C9JPA8;C9JY46;C9JHN8	Q7L5D6;Q7L5D6-2	Golgi to ER traffic protein 4 homolog	GET4		-2.93464303016663	0.309373140335083	0.468796223402023	-0.00826188083738089	0.493363916873932	0.315214872360229	0.285358935594559	0.363681554794312	0.202356576919556	+	63.8626	13	13	13	2463	cellular localization;cellular macromolecule localization;cellular process;cellular protein localization;establishment of localization;localization;localization within membrane;macromolecule localization;protein insertion into ER membrane;protein insertion into membrane;protein localization;protein localization to organelle;tail-anchored membrane protein insertion into ER membrane;transport		BAT3 complex;cell part;cytoplasmic part;cytosol;cytosolic part;ER membrane insertion complex;intracellular part;macromolecular complex;protein complex		DUF410	-2.98268961906433	-3.01012420654297	0.269815713167191	0.244312286376953	0.342517018318176	0.374846607446671	-0.21972182393074	-0.158364683389664	0.333646535873413	0.450399667024612	0.401913642883301	0.28670209646225	0.263861894607544	0.254557847976685	0.319120705127716	0.305154144763947	0.115439981222153	0.177236974239349	-3.33664917945862	-2.93793511390686	0.345562517642975	0.273183763027191	0.482987970113754	0.433851569890976	-0.0259180162101984
Q7L5Y9;E7ESC7;B4DVN3;Q7L5Y9-3;B4DQT1;Q7L5Y9-2;D6RE80;D6REW7;D6RIB6;Q7L5Y9-4;D6RDW4;Q7L5Y9-5;D6RA86;D6RID6;D6R8Z3	Q7L5Y9;E7ESC7;B4DVN3;Q7L5Y9-3;B4DQT1;Q7L5Y9-2;D6RE80;D6REW7;D6RIB6;Q7L5Y9-4	Macrophage erythroblast attacher	MAEA		-2.00286507606506	0.400302767753601	0.585097670555115	-1.32808709144592	0.526630818843842	-0.0913321077823639	0.0836490169167519	0.425670444965363	0.29299521446228	+	23.5657	25	25	25	1191	anatomical structure development;biological adhesion;biological regulation;cell adhesion;cell cycle;cell development;cell division;cell maturation;cellular component organization;cellular component organization at cellular level;cellular component organization or biogenesis;cellular component organization or biogenesis at cellular level;cellular developmental process;cellular process;cytoskeleton…	actin binding;binding;cytoskeletal protein binding;protein binding	actomyosin contractile ring;cell cortex part;cell division site part;cell part;contractile ring;cytoplasm;cytoplasmic part;cytoskeletal part;cytoskeleton;integral to membrane;integral to plasma membrane;intracellular membrane-bounded organelle;intracellular non-membrane-bounded organelle;intracellular organelle;intracellular organelle part;intracellular part;intrinsic to membrane;intrinsic to pla…		CLTH	-3.84005045890808	-2.25842499732971	0.835861921310425	0.959990739822388	1.20622479915619	1.0037032365799	-0.0929908528923988	-0.183397337794304	0.924152493476868	1.08312523365021	0.264230936765671	0.305557250976563	0.373661428689957	0.587626755237579	1.45130348205566	1.07176411151886	1.05557858943939	0.944813549518585	-2.06390237808228	-1.80580711364746	0.51041454076767	0.49191427230835	0.590340673923492	0.452042937278748	-1.55008983612061
Q7Z3C6;Q7Z3C6-2;Q7Z3C6-3;H7C1G6;H7C152;C9JD65;C9JX27;C9IYZ9;C9JKV7;C9JDK4;C9JXG2;C9JS65;C9JFV2;F2Z3I6	Q7Z3C6;Q7Z3C6-2	Autophagy-related protein 9A	ATG9A		-2.04788875579834	-0.443090856075287	0.347132712602615	0.818430125713348	0.729052901268005	-0.65712559223175	-0.0448191277682781	1.02297902107239	-0.0974237024784088	+	24.2327	23	23	23	693	autophagic vacuole assembly;autophagy;catabolic process;cellular catabolic process;cellular component assembly;cellular component assembly at cellular level;cellular component organization;cellular component organization at cellular level;cellular component organization or biogenesis;cellular component organization or biogenesis at cellular level;cellular localization;cellular macromolecule local…		autophagic vacuole;cell part;cytoplasmic part;cytoplasmic vesicle;endoplasmic reticulum membrane;endoplasmic reticulum part;endosomal part;endosome;endosome membrane;Golgi apparatus part;integral to membrane;intracellular membrane-bounded organelle;intracellular organelle;intracellular organelle part;intracellular part;intrinsic to membrane;late endosome;late endosome membrane;membrane;membrane p…		APG9	-3.07175493240356	-2.26405215263367	-0.545021831989288	-0.443359971046448	0.0399426966905594	-0.010926547460258	0.137291014194489	0.718467175960541	0.196682691574097	0.307166010141373	-0.727616965770721	-2.14928889274597	-0.102281115949154	-0.0865164697170258	0.375629633665085	0.542529284954071	-0.107403926551342	0.00768077839165926	-1.40183532238007	-1.5342116355896	-0.38190683722496	-0.698855578899384	0.304986834526062	0.171556442975998	0.775842249393463
Q7Z417	Q7Z417	Nuclear fragile X mental retardation-interacting protein 2	NUFIP2		1.97295236587524	0.0203051753342152	-0.0501571446657181	0.50371241569519	0.327546507120132	-0.495162576436996	0.0155300050973892	0.071818083524704	-0.327433168888092	+	6.32237	10	10	10	312		binding;nucleic acid binding;RNA binding	cell part;cytoplasm;cytoplasmic part;intracellular membrane-bounded organelle;intracellular non-membrane-bounded organelle;intracellular organelle;intracellular part;macromolecular complex;membrane;membrane-bounded organelle;non-membrane-bounded organelle;nucleus;organelle;polysomal ribosome;ribonucleoprotein complex;ribosome			1.92029881477356	1.99176859855652	0.516445755958557	0.458049446344376	0.838514089584351	0.51955634355545	0.84174919128418	0.42212638258934	0.631161212921143	0.615092992782593	0.426264673471451	0.54659628868103	0.551238298416138	0.583017289638519	0.515031576156616	0.282342344522476	0.190498158335686	0.49283042550087	2.04701805114746	1.99430739879608	0.106633819639683	0.285118579864502	0.403131365776062	0.0639989078044891	0.650558650493622
Q7Z569;J3KNN7;Q7Z569-2	Q7Z569;J3KNN7;Q7Z569-2	BRCA1-associated protein	BRAP		-2.82164525985718	0.308107793331146	0.32175225019455	0.569627523422241	0.227668359875679	0.352714955806732	0.310297250747681	0.395615309476852	0.334153950214386	+	42.1493	32	32	32	3725	biological regulation;cellular macromolecule metabolic process;cellular metabolic process;cellular process;cellular protein metabolic process;cellular response to stimulus;intracellular protein kinase cascade;intracellular signal transduction;macromolecule metabolic process;macromolecule modification;MAPKKK cascade;metabolic process;negative regulation of biological process;negative regulation of…	acid-amino acid ligase activity;binding;catalytic activity;cation binding;ion binding;ligase activity;ligase activity, forming carbon-nitrogen bonds;metal ion binding;nuclear localization sequence binding;nucleotide binding;peptide binding;protein binding;signal sequence binding;small conjugating protein binding;small conjugating protein ligase activity;transition metal ion binding;ubiquitin bind…	cell part;cytoplasm;intracellular organelle part;intracellular part;macromolecular complex;membrane;nuclear membrane;nuclear part;organelle membrane;organelle part;protein complex;ubiquitin ligase complex		BRAP2;zf-RING_2;zf-UBP	-3.54833364486694	-2.7977499961853	0.113307662308216	0.0746750235557556	0.126285597681999	0.210945248603821	0.266010284423828	0.291611790657043	-0.0647427886724472	-0.0590252764523029	0.127917811274529	0.122153744101524	0.0576849468052387	0.0954606235027313	0.0499561354517937	0.160770237445831	0.137129679322243	0.114725165069103	-3.03105926513672	-2.61605501174927	0.54214483499527	0.489092081785202	0.417914837598801	0.453303933143616	0.532754361629486
Q7Z6Z7-3;Q7Z6Z7;H0Y659;A0A087X146;A0A1B0GXC7;A5YM72-2;A5YM72;A5YM72-4;A5YM72-5;A5YM72-3	Q7Z6Z7-3;Q7Z6Z7	E3 ubiquitin-protein ligase HUWE1	HUWE1		-2.6833131313324	0.423127442598343	0.274781048297882	0.399813860654831	0.216057062149048	0.312314450740814	0.333671152591705	0.296680271625519	0.427120387554169	+	50.303	222	222	1	35809	base-excision repair;cell differentiation;cellular component organization;cellular component organization at cellular level;cellular component organization or biogenesis;cellular component organization or biogenesis at cellular level;cellular developmental process;cellular macromolecule metabolic process;cellular metabolic process;cellular nitrogen compound metabolic process;cellular process;cell…	acid-amino acid ligase activity;binding;catalytic activity;DNA binding;ligase activity;ligase activity, forming carbon-nitrogen bonds;nucleic acid binding;small conjugating protein ligase activity;ubiquitin-protein ligase activity	cell part;cytoplasm;extracellular membrane-bounded organelle;extracellular organelle;extracellular region part;extracellular vesicular exosome;intracellular membrane-bounded organelle;intracellular organelle;intracellular organelle part;intracellular part;membrane;membrane-bounded organelle;membrane-bounded vesicle;nuclear part;nucleoplasm;nucleus;organelle;organelle part;vesicle	Ubiquitin mediated proteolysis	DUF4414;DUF908;DUF913;HECT;UBA;WWE	-2.73287463188171	-3.78840088844299	0.391857355833054	0.387116998434067	0.217074528336525	0.233105003833771	0.403890758752823	0.406221598386765	0.166089847683907	0.153856813907623	0.301272064447403	0.319255262613297	0.285051375627518	0.285840451717377	0.29129233956337	0.307085633277893	0.381573528051376	0.380358189344406	-2.58074569702148	-2.82346892356873	0.442431032657623	0.435626447200775	0.239717036485672	0.227825701236725	0.408157885074615
Q7Z7E8;Q7Z7E8-2;E9PHD0;Q8WVN8-2;Q8WVN8-4;Q8WVN8-3;Q8WVN8	Q7Z7E8;Q7Z7E8-2	Ubiquitin-conjugating enzyme E2 Q1	UBE2Q1		0.376627206802368	-0.486110985279083	-0.431209534406662	-0.638956069946289	-0.637114405632019	0.357219249010086	2.10242748260498	-0.276822656393051	0.944952368736267	+	9.33796	12	12	12	112	behavior;behavioral interaction between organisms;biological regulation;cellular macromolecule metabolic process;cellular metabolic process;cellular process;cellular protein metabolic process;embryo implantation;establishment of localization;establishment of localization in cell;feeding behavior;fertilization;hormone secretion;hormone transport;macromolecule metabolic process;macromolecule modifi…	adenyl nucleotide binding;adenyl ribonucleotide binding;ATP binding;binding;catalytic activity;ligase activity;nucleotide binding;purine nucleotide binding;purine ribonucleoside triphosphate binding;purine ribonucleotide binding;ribonucleotide binding	cell part;cell projection;cytoplasmic part;cytosol;filopodium;intracellular membrane-bounded organelle;intracellular organelle;intracellular part;membrane-bounded organelle;nucleus;organelle	Ubiquitin mediated proteolysis	UQ_con	0.237312987446785	-0.0718706920742989	-0.132645189762115	-0.434102088212967	-0.569354951381683	-0.476301491260529	-1.31881380081177	1.45089530944824	-0.694369435310364	-1.10548520088196	0.41235762834549	0.128452003002167	2.25298810005188	2.35622382164001	0.348585605621338	0.0750603452324867	1.20192420482635	1.37287557125092	-0.676492214202881	0.968392729759216	-1.13742816448212	-0.538119852542877	-0.678687870502472	-0.525529801845551	-0.444120526313782
Q7Z7L7;X6RD87;X6RC68	Q7Z7L7	Protein zer-1 homolog	ZER1		-2.63331484794617	0.373409986495972	0.234875559806824	0.285449534654617	0.355106323957443	0.0380334854125977	0.148132979869843	0.361457228660583	0.308499753475189	+	20.4044	24	24	24	967	biological regulation;cellular macromolecule metabolic process;cellular metabolic process;cellular process;cellular protein metabolic process;macromolecule metabolic process;macromolecule modification;metabolic process;primary metabolic process;protein metabolic process;protein modification by small protein conjugation;protein modification by small protein conjugation or removal;protein modificat…	acid-amino acid ligase activity;catalytic activity;ligase activity;ligase activity, forming carbon-nitrogen bonds;small conjugating protein ligase activity;ubiquitin-protein ligase activity	cell part;Cul2-RING ubiquitin ligase complex;cullin-RING ubiquitin ligase complex;intracellular part;macromolecular complex;protein complex;ubiquitin ligase complex			-4.02367734909058	-1.65802323818207	0.319206297397614	0.164666563272476	0.236697062849998	0.142498284578323	0.284862756729126	0.286036312580109	0.0441991239786148	0.173321142792702	-0.157329216599464	-0.0998991131782532	-0.132202222943306	-0.0100311674177647	0.468587338924408	0.164368733763695	0.41024249792099	0.107504136860371	-3.48938894271851	-1.99000489711761	0.095116138458252	-0.0346050709486008	0.0643624141812325	0.0327825918793678	-0.00732062803581357
Q86UP2-2;Q86UP2-4;Q86UP2;Q86UP2-3;G3V4Y7;B7Z6P3;H0YJV5;H0YJZ8;G3V5G2;G3V5P0	Q86UP2-2;Q86UP2-4;Q86UP2;Q86UP2-3;G3V4Y7	Kinectin	KTN1		-1.87840914726257	0.062515988945961	0.547114610671997	0.132669359445572	0.896634459495544	-0.195857301354408	0.536243617534637	0.181713864207268	0.299840092658997	+	8.76419	28	28	28	499	biological regulation;cellular component movement;cellular process;cellular response to stimulus;intracellular signal transduction;microtubule-based movement;microtubule-based process;regulation of biological process;regulation of cellular process;response to stimulus;signal transduction;small GTPase mediated signal transduction		cell part;cytoplasmic part;endoplasmic reticulum;endoplasmic reticulum membrane;endoplasmic reticulum part;integral to membrane;integral to plasma membrane;intracellular membrane-bounded organelle;intracellular organelle;intracellular organelle part;intracellular part;intrinsic to membrane;intrinsic to plasma membrane;membrane;membrane part;membrane-bounded organelle;organelle;organelle membrane;…			-1.41711616516113	-1.4099702835083	-0.312967926263809	-0.00434573832899332	-0.283614784479141	0.0556197501718998	-0.614509999752045	-0.385478883981705	0.116812750697136	0.308623880147934	-0.706196010112762	-0.691728889942169	-0.522037327289581	-0.119878128170967	0.074363686144352	-0.334300845861435	-0.44524222612381	-0.629758954048157	-3.89819097518921	-2.27907657623291	0.610202491283417	0.397221624851227	0.975843191146851	0.623861014842987	-0.0241881012916565
Q86Y82;B1AJQ6	Q86Y82;B1AJQ6	Syntaxin-12	STX12		-1.12624180316925	-0.618606090545654	0.207693129777908	0.686348080635071	0.71649956703186	-0.932809472084045	-0.421131074428558	1.09202218055725	-0.237789809703827	+	10.5273	6	6	6	266	biological regulation;cellular component organization;cellular component organization at cellular level;cellular component organization or biogenesis;cellular component organization or biogenesis at cellular level;cellular membrane fusion;cellular membrane organization;cellular process;cholesterol efflux;cholesterol transport;establishment of localization;establishment of localization in cell;est…	binding;protein binding;SNAP receptor activity;SNARE binding	cell part;cytoplasmic membrane-bounded vesicle;cytoplasmic part;cytoplasmic vesicle;endocytic vesicle;endomembrane system;endosomal part;endosome membrane;extracellular membrane-bounded organelle;extracellular organelle;extracellular region part;extracellular vesicular exosome;Golgi apparatus part;Golgi membrane;integral to membrane;intracellular membrane-bounded organelle;intracellular organelle…	Phagosome	SNARE	-2.32906055450439	-0.957842648029327	-0.631509721279144	-0.67708021402359	0.0297079496085644	-0.0579326152801514	0.246396526694298	0.222009673714638	0.0776972100138664	0.0949079692363739	-1.10423505306244	-1.14463520050049	-0.633776962757111	-0.376301974058151	0.392364114522934	0.808084785938263	-0.196159511804581	-0.232084587216377	-3.02789425849915	-0.858895599842072	-0.605702519416809	-0.872050285339355	0.0940135568380356	0.32137268781662	0.553997278213501
Q8IUQ4-2;Q8IUQ4;Q8IUQ4-3;H3BU09	Q8IUQ4-2;Q8IUQ4;Q8IUQ4-3	E3 ubiquitin-protein ligase SIAH1	SIAH1		-2.25338935852051	0.262595802545547	0.599382042884827	0.745730996131897	0.355085611343384	0.27474582195282	0.159158989787102	0.467805832624435	0.136648759245872	+	14.0726	9	9	7	451	anatomical structure development;anatomical structure morphogenesis;apoptosis;axon guidance;biological regulation;catabolic process;cell cycle;cell death;cellular catabolic process;cellular macromolecule catabolic process;cellular macromolecule metabolic process;cellular metabolic process;cellular process;cellular protein metabolic process;chemotaxis;death;developmental process;gamete generation;…	acid-amino acid ligase activity;binding;catalytic activity;cation binding;identical protein binding;ion binding;ligase activity;ligase activity, forming carbon-nitrogen bonds;metal ion binding;protein binding;protein C-terminus binding;small conjugating protein ligase activity;transition metal ion binding;ubiquitin-protein ligase activity;zinc ion binding	beta-catenin destruction complex;cell part;cytoplasm;cytoplasmic part;cytosol;early endosome;endosome;intracellular membrane-bounded organelle;intracellular organelle;intracellular part;macromolecular complex;membrane;membrane-bounded organelle;nucleus;organelle;plasma membrane;protein complex	p53 signaling pathway;Ubiquitin mediated proteolysis;Wnt signaling pathway	Sina	-3.89335560798645	-1.49000263214111	0.240691974759102	0.0515472106635571	-0.0203360822051764	0.430564433336258	0.098361149430275	0.274736016988754	0.339732110500336	0.344223141670227	0.28319376707077	0.210592582821846	0.374849289655685	0.428533315658569	0.521548628807068	-0.134385481476784	0.0227708630263805	0.187520056962967	-2.34302973747253	-2.61523509025574	0.841506361961365	0.62816447019577	0.683906555175781	0.572574317455292	0.796240866184235
Q8IUR7;Q8IUR7-2;Q8IUR7-3;Q8IUR7-7;Q8IUR7-8;B7Z637;C9J2I1;C9JAA7;C9JBY2;C9J8P8;H7C4J4;H7C5H2	Q8IUR7;Q8IUR7-2;Q8IUR7-3;Q8IUR7-7;Q8IUR7-8;B7Z637	Armadillo repeat-containing protein 8	ARMC8		-2.65291094779968	0.347150564193726	0.520824193954468	-0.719378292560577	0.462744742631912	0.198932349681854	0.288922756910324	0.46882027387619	0.335786819458008	+	34.3637	34	34	14	2661					Arm	-3.47796201705933	-2.69238662719727	0.63364851474762	0.679394781589508	0.740783154964447	0.79308807849884	-0.0464325584471226	-0.0178472008556128	0.653898477554321	0.74144846200943	0.27136418223381	0.299799054861069	0.392626494169235	0.394988983869553	0.946235477924347	0.857751488685608	0.693441867828369	0.647964298725128	-3.30658864974976	-1.8391660451889	0.272423952817917	0.263966053724289	0.59820568561554	0.502649247646332	-0.704600870609283
Q8IVV7;K7ENE2;K7ELH7;K4DI96	Q8IVV7;K7ENE2;K7ELH7	Glucose-induced degradation protein 4 homolog	GID4		-2.17611074447632	0.31095415353775	0.670591831207275	-1.10187232494354	0.506781220436096	-0.0577094033360481	0.0176812950521708	0.314377129077911	0.224331617355347	+	12.4461	12	12	12	705					Vac_ImportDeg	-2.57103896141052	-1.21188974380493	1.02215719223022	1.06931519508362	1.3827508687973	1.1226669549942	0.195899307727814	0.161595016717911	1.1985604763031	1.00947952270508	0.628590881824493	0.561658799648285	0.991071879863739	0.814922749996185	1.24800002574921	1.32720673084259	0.961064159870148	0.930890262126923	-2.67883610725403	-1.23478984832764	0.358729660511017	0.415191322565079	0.836849510669708	0.671250224113464	-0.806401014328003
Q8IWV7;A0A087WTJ9;Q8IWV7-2;H3BUC4;A0A0C4DGM0;H3BUZ4;H3BQF8;H3BS20;H3BNQ6	Q8IWV7;A0A087WTJ9	E3 ubiquitin-protein ligase UBR1	UBR1		-2.69104480743408	0.44992583990097	-0.400880575180054	0.423595249652863	0.4373579621315	0.540030241012573	0.518627166748047	0.132456660270691	0.50827020406723	+	42.6398	73	73	73	4727	biological regulation;catabolic process;cellular catabolic process;cellular macromolecule catabolic process;cellular macromolecule metabolic process;cellular metabolic process;cellular process;cellular protein metabolic process;cellular response to acid;cellular response to amine stimulus;cellular response to amino acid stimulus;cellular response to chemical stimulus;cellular response to endogeno…	amine binding;amino acid binding;binding;carboxylic acid binding;catalytic activity;cation binding;ion binding;leucine binding;ligase activity;metal ion binding;transition metal ion binding;zinc ion binding	cell part;cytoplasm;cytoplasmic part;cytosol;intracellular part;macromolecular complex;proteasome complex;protein complex;ubiquitin ligase complex		ClpS;zf-UBR	-2.5303111076355	-2.55610775947571	0.481585949659348	0.430666565895081	0.0485037453472614	0.0538429133594036	0.528459846973419	0.550915420055389	0.493442922830582	0.557004392147064	0.533178448677063	0.55566531419754	0.493788033723831	0.5100457072258	0.438249975442886	0.495939463376999	0.533929169178009	0.544343173503876	-2.4665093421936	-2.82598161697388	0.469185084104538	0.520867347717285	-0.191790163516998	-0.281696289777756	0.420610845088959
Q8IWV8-4;Q8IWV8-2	Q8IWV8-4	E3 ubiquitin-protein ligase UBR2	UBR2		-2.67725515365601	0.452100872993469	-0.22996287047863	0.313328623771667	0.377716064453125	0.549999177455902	0.457170724868774	0.224579378962517	0.492578893899918	+	38.7307	93	93	3	7413	biological regulation;catabolic process;cell cycle phase;cell cycle process;cellular catabolic process;cellular component organization;cellular component organization at cellular level;cellular component organization or biogenesis;cellular component organization or biogenesis at cellular level;cellular macromolecule catabolic process;cellular macromolecule metabolic process;cellular metabolic pro…	amine binding;amino acid binding;binding;carboxylic acid binding;catalytic activity;cation binding;ion binding;leucine binding;ligase activity;metal ion binding;transition metal ion binding;zinc ion binding	cell part;chromatin;chromosomal part;cytoplasm;intracellular organelle part;intracellular part;macromolecular complex;membrane;nuclear part;nucleoplasm;organelle part;plasma membrane;protein complex;ubiquitin ligase complex		ClpS;zf-UBR	-2.50498580932617	-2.33180570602417	0.423075646162033	0.415045291185379	0.0421115681529045	0.0287510491907597	0.324287265539169	0.360977232456207	0.373866379261017	0.42519536614418	0.545362293720245	0.481763482093811	0.385731250047684	0.424842566251755	0.319399058818817	0.344758152961731	0.513109087944031	0.414585292339325	-2.24151611328125	-1.98253047466278	0.524563252925873	0.521661996841431	-0.202203780412674	-0.204164177179337	0.306791573762894
Q8N0X7	Q8N0X7	Spartin	SPG20		-3.07610177993774	0.25725382566452	0.370001405477524	0.464782118797302	0.115642718970776	0.148091465234756	0.291076004505157	0.391469180583954	0.28340756893158	+	18.8546	22	22	22	1841	abscission;adipose tissue development;anatomical structure development;biological regulation;cell division;cellular chemical homeostasis;cellular component organization;cellular component organization at cellular level;cellular component organization or biogenesis;cellular component organization or biogenesis at cellular level;cellular homeostasis;cellular ion homeostasis;cellular process;chemica…	binding;enzyme binding;protein binding;ubiquitin protein ligase binding	cell part;cytoplasm;cytoplasmic part;intracellular organelle part;intracellular part;lipid particle;membrane;midbody;mitochondrial membrane;mitochondrial outer membrane;mitochondrial part;organelle membrane;organelle outer membrane;organelle part;outer membrane;plasma membrane;synapse		MIT;Senescence	-3.57724142074585	-3.49424600601196	-0.164232477545738	-0.29315909743309	-0.193155407905579	-0.112530298531055	-0.0826981440186501	0.0267221815884113	-0.318332731723785	-0.553492248058319	-0.283066898584366	-0.262452185153961	-0.258701622486115	-0.23944179713726	-0.0593646764755249	-0.0330915413796902	-0.188287451863289	-0.218543574213982	-2.05394458770752	-3.27564287185669	0.18600706756115	0.186162859201431	0.353044658899307	0.3029745221138	0.603675127029419
Q8N163-2;Q8N163;H0YB24;G3V119;E5RHJ4;A0A087X2B6;E5RFJ3;H0YC69;E5RGU7;H0YC58;E5RHH8	Q8N163-2;Q8N163;H0YB24;G3V119	Cell cycle and apoptosis regulator protein 2	CCAR2		-2.88828229904175	0.15054315328598	0.409242689609528	0.537198662757874	0.271354615688324	0.165155857801437	0.208763346076012	0.237442210316658	0.457397043704987	+	17.5333	27	27	27	1183	apoptotic mitochondrial changes;biological regulation;cell cycle;cellular component organization;cellular component organization at cellular level;cellular component organization or biogenesis;cellular component organization or biogenesis at cellular level;cellular macromolecule metabolic process;cellular metabolic process;cellular nitrogen compound metabolic process;cellular process;cellular res…	basal RNA polymerase II transcription machinery binding;basal transcription machinery binding;binding;enzyme binding;enzyme inhibitor activity;enzyme regulator activity;protein binding;RNA polymerase binding;RNA polymerase core enzyme binding;RNA polymerase II core binding	cell part;chromatin;chromosomal part;cytoplasm;cytoplasmic part;intracellular membrane-bounded organelle;intracellular organelle;intracellular organelle lumen;intracellular organelle part;intracellular part;membrane-bounded organelle;membrane-enclosed lumen;mitochondrial matrix;mitochondrial part;nuclear chromatin;nuclear chromosome part;nuclear part;nucleoplasm;nucleus;organelle;organelle lumen;…		DBC1;S1-like	-3.571617603302	-4.05745458602905	-0.379547357559204	-0.185288950800896	-0.2401063144207	-0.167914241552353	-0.188649743795395	-0.181935802102089	-0.132479414343834	-0.242524355649948	-0.424812316894531	-0.710051655769348	0.0274270549416542	0.0018580227624625	-0.389038592576981	-0.0259073730558157	-0.150526791810989	-0.115734048187733	-2.88630366325378	-3.1087327003479	0.109375357627869	-0.133623450994492	0.202035397291183	0.207791298627853	0.162788778543472
Q8NCG7-4;Q8NCG7;E7ET49;Q8NCG7-2;C9JA85;F8WBN0;Q8NCG7-3	Q8NCG7-4;Q8NCG7;E7ET49;Q8NCG7-2	Sn1-specific diacylglycerol lipase beta	DAGLB		-0.33167976140976	-1.10942316055298	-0.0896155536174774	0.609552085399628	0.584754586219788	-1.10733580589294	0.208548367023468	1.03491532802582	-0.086711548268795	+	10.1885	12	12	12	288	arachidonic acid metabolic process;biological regulation;biosynthetic process;blood coagulation;carboxylic acid metabolic process;catabolic process;cell activation;cell proliferation;cellular biosynthetic process;cellular ketone metabolic process;cellular lipid metabolic process;cellular metabolic process;cellular process;coagulation;fatty acid metabolic process;hemostasis;icosanoid metabolic pro…	binding;catalytic activity;cation binding;hydrolase activity;hydrolase activity, acting on ester bonds;ion binding;lipase activity;metal ion binding	cell part;cytoplasmic part;integral to membrane;intracellular organelle part;intracellular part;intrinsic to membrane;lysosomal membrane;membrane;membrane part;organelle membrane;organelle part;plasma membrane;vacuolar membrane;vacuolar part		Lipase_3	-0.73418390750885	-0.412725836038589	-0.428976088762283	0.0477976389229298	-1.30633151531219	-1.38476407527924	0.771707832813263	0.196961268782616	0.173841997981071	-0.698306679725647	-1.74621903896332	-1.09063458442688	-0.462401747703552	-0.612490475177765	1.1515234708786	0.463825851678848	-0.105650439858437	-0.0677726566791534	-2.12594509124756	0.16778826713562	-0.549781978130341	-1.68437206745148	0.298808038234711	0.167828738689423	1.99441540241241
Q8NHY2;Q8NHY2-3;Q8NHY2-2;Q8NHY2-4;H0Y339;H0Y340;H0YF49;Q8NHY2-5	Q8NHY2;Q8NHY2-3;Q8NHY2-2;Q8NHY2-4;H0Y339	E3 ubiquitin-protein ligase RFWD2	RFWD2		2.24322271347046	-0.255670458078384	0.154609203338623	-0.25449737906456	-0.413945406675339	-0.0719689950346947	-0.0943955630064011	-0.386244595050812	0.183124914765358	+	10.7435	7	7	7	123	biological regulation;cellular process;cellular response to stimulus;cellular response to stress;DNA damage response, signal transduction by p53 class mediator;DNA damage response, signal transduction by p53 class mediator resulting in cell cycle arrest;intracellular signal transduction;positive regulation of biological process;positive regulation of catabolic process;positive regulation of cell …	binding;catalytic activity;cation binding;ion binding;ligase activity;metal ion binding;transition metal ion binding;zinc ion binding	adherens junction;anchoring junction;cell junction;cell part;cell-substrate adherens junction;cell-substrate junction;centrosome;cytoplasm;cytoplasmic part;cytoskeletal part;cytosol;focal adhesion;Golgi apparatus part;Golgi membrane;intracellular non-membrane-bounded organelle;intracellular organelle;intracellular organelle part;intracellular part;membrane;microtubule organizing center;non-membra…	p53 signaling pathway;Ubiquitin mediated proteolysis	WD40;zf-C3HC4	2.09970307350159	2.56200075149536	-0.590701103210449	0.344802051782608	0.0644508674740791	-0.246558174490929	-0.181454256176949	-0.32754048705101	-0.195007339119911	-0.970189571380615	-0.518924951553345	0.202599063515663	-0.8807452917099	0.158624589443207	-1.24710953235626	-0.261808276176453	-0.429221004247665	0.256486803293228	2.37336564064026	2.11307978630066	-1.07670152187347	-0.239470973610878	-0.282168030738831	0.191155686974525	0.126777410507202
Q8TAT6;Q8TAT6-2;I3L4U9;A0A0D9SFI9;I3L3I1;I3L283	Q8TAT6;Q8TAT6-2	Nuclear protein localization protein 4 homolog	NPLOC4		-1.11548578739166	0.722027063369751	-0.460328578948975	0.557565629482269	1.50734126567841	0.629629731178284	0.120457775890827	-0.943293452262878	0.475899279117584	+	19.9933	18	18	18	567	biosynthetic process;catabolic process;cellular biosynthetic process;cellular catabolic process;cellular component organization;cellular component organization at cellular level;cellular component organization or biogenesis;cellular component organization or biogenesis at cellular level;cellular macromolecule biosynthetic process;cellular macromolecule catabolic process;cellular macromolecule met…	binding;cation binding;enzyme binding;ion binding;metal ion binding;protein binding;small conjugating protein binding;transition metal ion binding;ubiquitin binding;ubiquitin protein ligase binding;zinc ion binding	cell part;cytoplasmic part;cytosol;endoplasmic reticulum;intracellular membrane-bounded organelle;intracellular organelle;intracellular organelle part;intracellular part;membrane;membrane part;membrane-bounded organelle;nuclear outer membrane-endoplasmic reticulum membrane network;nuclear part;nucleoplasm;nucleus;organelle;organelle part	Protein processing in endoplasmic reticulum	NPL4;UN_NPL4;zf-NPL4	-0.67814427614212	-0.144235044717789	0.705138087272644	0.811010837554932	-0.0920665040612221	-0.532157957553864	0.779417932033539	0.890994548797607	1.50755953788757	1.40808618068695	0.73156464099884	0.359083861112595	0.288713395595551	0.180425271391869	-0.975996375083923	-0.880897402763367	0.734346330165863	0.859504759311676	-1.41997301578522	-0.810998558998108	0.864385962486267	0.508992731571198	-0.388499200344086	0.0984693244099617	0.45266255736351
Q8WVM8;Q8WVM8-2;Q8WVM8-3;J3KNG4;G3V2M8;H0YJY1;G3V4I1;G3V5F3;G3V3K9;G3V363;H0YJS6	Q8WVM8;Q8WVM8-2;Q8WVM8-3	Sec1 family domain-containing protein 1	SCFD1		-2.72908067703247	0.196190133690834	0.344839870929718	0.02063949406147	0.54551112651825	0.207248568534851	0.484758347272873	0.17998842895031	0.258685022592545	+	22.5999	24	24	24	1013	anatomical structure morphogenesis;biological regulation;cell morphogenesis;cellular component morphogenesis;cellular component organization;cellular component organization or biogenesis;cellular developmental process;cellular membrane organization;cellular process;developmental process;endocytosis;establishment of localization;establishment of localization in cell;establishment of protein locali…	binding;protein binding;SNARE binding;syntaxin binding	cell part;cis-Golgi network;cytoplasmic membrane-bounded vesicle;cytoplasmic part;cytoplasmic vesicle;endoplasmic reticulum membrane;endoplasmic reticulum part;Golgi apparatus part;Golgi cisterna membrane;Golgi membrane;Golgi transport complex;Golgi-associated vesicle;intracellular membrane-bounded organelle;intracellular organelle;intracellular organelle part;intracellular part;macromolecular co…		Sec1	-2.05038094520569	-3.34959125518799	-0.108226634562016	-0.132817894220352	-0.0428248718380928	0.131185755133629	-0.706171035766602	-0.695748746395111	-0.334664553403854	0.000270854739937931	-0.0987226963043213	-0.0212876871228218	0.273017227649689	-0.244251996278763	-0.173452973365784	-0.0757133886218071	-0.0801007673144341	-0.0199879501014948	-2.92933225631714	-3.11600613594055	-0.0922438427805901	0.0308405980467796	0.0975954979658127	0.0277926232665777	-0.311688810586929
Q8WWM7;Q8WWM7-6;Q8WWM7-8;Q8WWM7-5;Q8WWM7-4;Q8WWM7-2;Q8WWM7-3;Q8WWM7-7;H3BSK9;H3BSQ5;H3BUE3;H3BRB0;A0A0C4DGL7	Q8WWM7;Q8WWM7-6;Q8WWM7-8;Q8WWM7-5;Q8WWM7-4;Q8WWM7-2;Q8WWM7-3	Ataxin-2-like protein	ATXN2L		2.67371225357056	-0.436717242002487	-0.341474294662476	0.142015188932419	0.0273834224790335	-0.413243055343628	-0.599767446517944	-0.310074150562286	-0.627328515052795	+	39.8017	33	33	2	1887	biological regulation;cellular component assembly;cellular component assembly at cellular level;cellular component organization;cellular component organization at cellular level;cellular component organization or biogenesis;cellular component organization or biogenesis at cellular level;cellular macromolecular complex assembly;cellular macromolecular complex subunit organization;cellular process;…		cell part;cytoplasm;cytoplasmic part;intracellular non-membrane-bounded organelle;intracellular organelle;intracellular organelle part;intracellular part;macromolecular complex;membrane;non-membrane-bounded organelle;nuclear body;nuclear part;nuclear speck;nucleoplasm part;organelle;organelle part;ribonucleoprotein complex;RNA granule;stress granule		LsmAD;PAM2;SM-ATX	2.47761058807373	2.44392442703247	-0.558992445468903	-0.505172669887543	-0.252587527036667	-0.0744634792208672	-0.0737866163253784	-0.404247403144836	-0.224361687898636	-0.409583747386932	-0.793389916419983	-0.969111680984497	-0.527494072914124	-0.62527984380722	-0.349327743053436	-0.566918432712555	-0.425958424806595	-0.658165156841278	2.67972087860107	2.66751933097839	-0.215115249156952	0.206401899456978	-0.566839873790741	-0.348354756832123	0.149599701166153
[truncated: 70 more rows]
[truncated: 47 more columns]

## Sheet: 6_Fig.5_d
Enriched GO Annotations for the HEK293T data (related to Fig. 5d)
Cluster ID	Type	Name	P value	Enrichment	Total	In cluster	Cluster size	Benj. Hoch. FDR
1	GOCC name	lysosomal membrane	1.0626e-05	42.599	4	3	5	0.0038465
1	GOBP name	cellular membrane fusion	1.0626e-05	42.599	4	3	5	0.024269
1	GOCC name	SNARE complex	0.0007438	37.733	3	2	5	0.029917
1	GOCC name	endocytic vesicle	0.0007438	37.733	3	2	5	0.033657
1	GOCC name	vacuolar membrane	2.6374e-05	33.96	5	3	5	0.0031824
1	GOCC name	vacuolar part	2.6374e-05	33.96	5	3	5	0.0047736
1	GOMF name	SNARE binding	2.6374e-05	33.96	5	3	5	0.013398
1	GOBP name	membrane fusion	2.6374e-05	33.96	5	3	5	0.015059
1	GOBP name	membrane docking	2.6374e-05	33.96	5	3	5	0.020079
[truncated: 220 more rows]

## Sheet: 7_Fig.6_b
Western blot analysis verification of in AE-MS identified binders (related to Fig. 6b)
[truncated: 16 more rows]

[truncated: 9 more sheets: 8_Fig.6_c, 9_Fig.6_d, 10_Fig.6_e, 11_PRM_Target List_(Fig.7), 12_Fig.7_a,b_Sup Fig. 7_c,d, 13_Fig.7_Sup Fig. 7_e, 14_Sup Fig.2_a-l, 15_SupFig.6_j, 16_Sup Fig.7_b]
